# Supplementary material for: MINDDS-connect: a federated data platform integrating biobanks for meta cohort building and analysis
Source: Eur J Hum Genet. 2025 Aug 20;33(11):1539–46. doi: 10.1038/s41431-025-01927-5 (PMC12583608; doi:10.1038/s41431-025-01927-5)
Supplement: Supplementary file 1 [file 41431_2025_1927_MOESM1_ESM.xlsx]

## Sheet: HPOID
HP:0011946
HP:0012178
HP:0012045
HP:0011813
HP:0009626
HP:0100041
HP:0010614
HP:0010747
HP:0100174
HP:0031119
HP:0007229
HP:0009759
HP:0012046
HP:0008559
HP:0011814
HP:0011947
HP:0012179
HP:0010746
HP:0100173
HP:0010879
HP:0100040
HP:0031118
HP:0006028
HP:0200022
HP:0010872
HP:0012176
HP:0008425
HP:0012043
HP:0200028
HP:0007227
HP:0010616
HP:0010749
HP:0100172
HP:0011811
HP:0011944
HP:0005929
HP:0011945
HP:0012177
HP:0008424
HP:0012044
HP:0200029
HP:0100170
HP:0010615
HP:0007359
HP:0010748
HP:0100171
HP:0011812
HP:0200020
HP:0009629
HP:0200159
HP:0200026
HP:0012174
HP:0012041
HP:0010610
HP:0010743
HP:0010876
HP:0500107
HP:0009755
HP:0009888
HP:0009622
HP:0011942
HP:0012175
HP:0012042
HP:0010742
HP:0010875
HP:0009889
HP:0009623
HP:0009756
HP:0500108
HP:0011810
HP:0011943
HP:0000190
HP:0012172
HP:0200024
HP:0010612
HP:0010745
HP:0010878
HP:0009757
HP:0009624
HP:0500109
HP:0011940
HP:0200158
HP:0012173
HP:0012040
HP:0000191
HP:0200025
HP:0010744
HP:0008428
HP:0010877
HP:0009625
HP:0009758
HP:0011941
HP:0031377
HP:0031244
HP:0031111
HP:0025229
HP:0030046
HP:0030179
HP:0000060
HP:0100049
HP:0000193
HP:0002590
HP:0031243
HP:0031110
HP:0012171
HP:0001392
HP:0010871
HP:0200023
HP:0025228
HP:0030045
HP:0030178
HP:0012170
HP:0000061
HP:0000194
HP:0100048
HP:0031379
HP:0031246
HP:0200153
HP:0001260
HP:0010741
HP:0010874
HP:0030048
HP:0002592
HP:0000062
HP:0100047
HP:0031245
HP:0031378
HP:0010740
HP:0001394
HP:0010873
HP:0200154
HP:0200021
HP:0100046
HP:0030047
HP:0100179
HP:0002591
HP:0000063
HP:0000196
HP:0031248
HP:0200151
HP:0001262
HP:0001395
HP:0025358
HP:0025225
HP:0100045
HP:0100178
HP:0002461
HP:0000064
HP:0001265
HP:0001132
HP:0000197
HP:0002594
HP:0004991
HP:0025224
HP:0031247
HP:0003791
HP:0005090
HP:0001396
HP:0001263
HP:0025357
HP:0100177
HP:0030049
HP:0100044
HP:0002460
HP:0002593
HP:0000065
HP:0000198
HP:0031117
HP:0001264
HP:0025227
HP:0001131
HP:0001397
HP:0100043
HP:0100176
HP:0000066
HP:0000199
HP:0002330
HP:0002463
HP:0031249
HP:0200150
HP:0025359
HP:0025226
HP:0100042
HP:0100175
HP:0000900
HP:0004990
HP:0002595
HP:0000067
HP:0025499
HP:0025233
HP:0025100
HP:0003784
HP:0001387
HP:0003651
HP:0001254
HP:0000189
HP:0004850
HP:0002453
HP:0002586
HP:0030171
HP:0000056
HP:0025498
HP:0001388
HP:0025232
HP:0003783
HP:0006280
HP:0004851
HP:0030170
HP:0002585
HP:0025235
HP:0001256
HP:0003653
HP:0001123
HP:0025102
HP:0025368
HP:0031371
HP:0000058
HP:0002588
HP:0004981
HP:0002322
HP:0030040
HP:0030173
HP:0001257
HP:0025367
HP:0025234
HP:0003785
HP:0003652
HP:0025101
HP:0031370
HP:0002587
HP:0000059
HP:0030172
HP:0002321
HP:0002454
HP:0003655
HP:0001258
HP:0001125
HP:0025495
HP:0025362
HP:0007482
HP:0005085
HP:0031373
HP:0031240
HP:0002457
HP:0030175
HP:0002324
HP:0004854
HP:0004987
HP:0030042
HP:0006283
HP:0006150
HP:0001126
HP:0001259
HP:0003787
HP:0003654
HP:0025494
HP:0025361
HP:0005920
HP:0007481
HP:0003521
HP:0031372
HP:0011573
HP:0009257
HP:0009124
HP:0045054
HP:0100889
HP:0100623
HP:0031951
HP:0010371
HP:0000791
HP:0011570
HP:0030886
HP:0030753
HP:0030620
HP:0032051
HP:3000056
HP:0010370
HP:0100888
HP:0100755
HP:0031950
HP:0100622
HP:0011571
HP:0030885
HP:0032052
HP:0030752
HP:3000055
HP:0001991
HP:0100887
HP:0010373
HP:0100754
HP:0100621
HP:0031820
HP:0030888
HP:0002090
HP:0031953
HP:0030755
HP:0000660
HP:0000793
HP:0030622
HP:3000058
HP:0001992
HP:0100886
HP:0100753
HP:0030887
HP:0031952
HP:0100620
HP:0010372
HP:0000661
HP:0030754
HP:0030621
HP:0032050
HP:0000794
HP:3000057
HP:0002092
HP:0100885
HP:0030757
HP:0030624
HP:0100752
HP:0040159
HP:0001993
HP:3000052
HP:0031822
HP:0032055
HP:0031955
HP:0000795
HP:0009129
HP:0000662
HP:0002091
HP:0004490
HP:0030889
HP:0030756
HP:0030623
HP:0100884
HP:0100751
HP:0031821
HP:0001994
HP:3000051
HP:0032056
HP:0031954
HP:0000796
HP:0002094
HP:0030759
HP:0030626
HP:0100883
HP:0100750
HP:0040024
HP:0040157
HP:0001995
HP:0003292
HP:0031824
HP:0032053
HP:0031957
HP:0000664
HP:3000054
HP:0000531
HP:0002093
HP:0030758
HP:0030625
HP:0040025
HP:0100882
HP:0040158
HP:0001996
HP:0001863
HP:0001730
HP:3000053
HP:0032054
HP:0000798
HP:0031823
HP:0031956
HP:0000532
HP:0004590
HP:0002060
HP:0002193
HP:0001961
HP:0003391
HP:0025094
HP:0002194
HP:0000896
HP:0000630
HP:0000763
HP:0004591
HP:0001962
HP:0003390
HP:0025093
HP:0000897
HP:0000631
HP:0000764
HP:0004592
HP:0025097
HP:0003394
HP:0001963
HP:0001830
HP:0003261
HP:0003260
HP:0000765
HP:0000632
HP:0002063
HP:0002196
HP:0030880
HP:0410238
HP:0002061
HP:0025096
HP:0001964
HP:0001831
HP:0003393
HP:0003392
HP:0025095
HP:0000766
HP:0000633
HP:0002062
HP:0002195
HP:0001965
HP:0001832
HP:0005793
HP:0003396
HP:0003130
HP:0025090
HP:0012619
HP:0002198
HP:0000501
HP:0000634
HP:0000767
HP:0030882
HP:0006992
HP:0001966
HP:0001833
HP:0001700
HP:0003262
HP:0005661
HP:0000635
HP:0000768
HP:0000502
HP:0030881
HP:0004330
HP:0004463
HP:0002064
HP:0002197
HP:0000769
HP:0011419
HP:0003398
HP:0001967
HP:0003265
HP:0001701
HP:0005791
HP:0005790
HP:0012617
HP:0025092
HP:0002900
HP:0000503
HP:0000636
HP:0002067
HP:0030884
HP:0030751
HP:0100309
HP:0006990
HP:0000637
HP:0001702
HP:0003397
HP:0003131
HP:0003264
HP:0005792
HP:0012618
HP:0002066
HP:0000504
HP:0002199
HP:0030883
HP:0004594
HP:0030750
HP:0004461
HP:0009491
HP:0040292
HP:0011417
HP:0000505
HP:0410231
HP:0012615
HP:0003001
HP:0003267
HP:0003134
HP:0020061
HP:0100570
HP:0012748
HP:0005531
HP:0002902
HP:0001969
HP:0001836
HP:0004466
HP:0045057
HP:0004599
HP:0004333
HP:0002069
HP:0040160
HP:0009492
HP:0040293
HP:0000639
HP:0011418
HP:0006863
HP:0000506
HP:0005798
HP:0005665
HP:0003133
HP:0020060
HP:0410232
HP:0012616
HP:0012749
HP:0005532
HP:0002901
HP:0001837
HP:0001704
HP:0045056
HP:0004334
HP:0004467
HP:0002068
HP:0008291
HP:0009493
HP:0003269
HP:0040290
HP:0012613
HP:0003003
HP:0002904
HP:0012746
HP:0012879
HP:0008290
HP:0007643
HP:0007776
HP:0100460
HP:0100593
HP:0500087
HP:0031537
HP:0003819
HP:0031404
HP:0010190
HP:0031403
HP:0005117
HP:0007647
HP:0009915
HP:0030205
HP:0030338
HP:0040312
HP:0025513
HP:0007642
HP:0005247
HP:0031669
HP:0031536
HP:0008714
HP:0030591
HP:0100461
HP:0100594
HP:0007649
HP:0007516
HP:0009913
HP:0500086
HP:0007648
HP:0007515
HP:0009914
HP:0025510
HP:0008845
HP:0006315
HP:0008978
HP:0031791
HP:0100592
HP:0007514
HP:0500088
HP:0030460
HP:0030593
HP:0008711
HP:0006316
HP:0006449
HP:0031790
HP:0030592
HP:0007646
HP:0007513
HP:0007779
HP:0500089
HP:0009916
HP:0031793
HP:0031660
HP:0500081
HP:0008718
HP:0100590
HP:0030462
HP:0030595
HP:0031792
HP:0008717
HP:0009910
HP:0030461
HP:0030594
HP:0007519
HP:0031795
HP:0031662
HP:0009077
HP:0008716
HP:0040319
HP:0030331
HP:0009911
HP:0030464
HP:0030597
HP:0012324
HP:0031661
HP:0031794
HP:0008715
HP:0008848
HP:0030330
HP:0009912
HP:0030463
HP:0007517
HP:0030596
HP:0012328
HP:0009909
HP:0100457
HP:0100324
HP:0012329
HP:0100323
HP:0100456
HP:0100589
HP:0012459
HP:0008708
HP:0012326
HP:0000470
HP:0011128
HP:0100455
HP:0100322
HP:0100588
HP:0008707
HP:0012327
HP:0000471
HP:0100321
HP:0100454
HP:0100587
HP:0011129
HP:0007509
HP:0001670
HP:0012457
HP:0000472
HP:0100453
HP:0100320
HP:0011259
HP:0100586
HP:0500078
HP:0009905
HP:0011126
HP:0001671
HP:0010059
HP:0012458
HP:0012325
HP:0000473
HP:0000340
HP:0100452
HP:0100585
HP:0009906
HP:0011127
HP:0500079
HP:0012322
HP:0012588
HP:0000341
HP:0000474
HP:0100451
HP:0100584
HP:0009907
HP:0011124
HP:0002871
HP:0011257
HP:0001540
HP:0012589
HP:0012323
HP:0012456
HP:0100450
HP:0100583
HP:0009908
HP:0002870
HP:0000475
HP:0011258
HP:0011125
HP:0012320
HP:0012453
HP:0040321
HP:0010189
HP:0010056
HP:0030329
HP:0012586
HP:0001541
HP:0001674
HP:0011122
HP:0031527
HP:0011255
HP:0011388
HP:0002740
HP:0000343
HP:0000476
HP:0012321
HP:0010055
HP:0040322
HP:0030328
HP:0010188
HP:0012587
HP:0012454
HP:0031526
HP:0031659
HP:0011256
HP:0011123
HP:0011389
HP:0002872
HP:0000211
HP:0001410
HP:0012451
HP:0001543
HP:0003940
HP:0012584
HP:0010058
HP:0002742
HP:0011120
HP:0002875
HP:0011253
HP:0011386
HP:0000478
HP:0031529
HP:0100328
HP:0012583
HP:0000212
HP:0001544
HP:0012585
HP:0012452
HP:0010057
HP:0001677
HP:0040320
HP:0002741
HP:0011254
HP:0011121
HP:0000479
HP:0031528
HP:0011387
HP:0000346
HP:0100329
HP:0003942
HP:0012582
HP:0001412
HP:0001545
HP:0010185
HP:0003811
HP:0004172
HP:0004043
HP:0010052
HP:0001678
HP:0005372
HP:0011251
HP:0011384
HP:0002744
HP:0002611
HP:0002877
HP:0000347
HP:0000214
HP:0004040
HP:0010051
HP:0012450
HP:0006572
HP:0003941
HP:0001413
HP:0010184
HP:0001679
HP:0005240
HP:0011252
HP:0005241
HP:0005374
HP:0011385
HP:0002876
HP:0002743
HP:0025519
HP:0000348
HP:0000215
HP:0100327
HP:0006571
HP:0010187
HP:0001414
HP:0001547
HP:0010054
HP:0003944
HP:0012580
HP:0002613
HP:0002879
HP:0011382
HP:0000349
HP:0000216
HP:0100459
HP:0100326
HP:0005974
HP:0410173
HP:0031273
HP:0031140
HP:0025004
HP:0002248
HP:0410172
HP:0004510
HP:0030075
HP:0003449
HP:0025398
HP:0005979
HP:0031276
HP:0025265
HP:0031143
HP:0030911
HP:0008475
HP:0003316
HP:0007010
HP:0031010
HP:0025132
HP:0410178
HP:0002118
HP:0030078
HP:0007277
HP:0008341
HP:0025397
HP:0031275
HP:0025264
HP:0003448
HP:0025131
HP:0410179
HP:0031142
HP:0030077
HP:0008473
HP:0003318
HP:0031278
HP:0025267
HP:0031145
HP:0030913
HP:0005977
HP:0031012
HP:0410176
HP:0410043
HP:0007274
HP:0025134
HP:0004779
HP:0004646
HP:0008472
HP:0025399
HP:0025266
HP:0031144
HP:0006077
HP:0031011
HP:0030912
HP:0005978
HP:0025133
HP:0410177
HP:0002119
HP:0030079
HP:0008479
HP:0100865
HP:0100732
HP:0008213
HP:0008346
HP:0025394
HP:0025261
HP:0006915
HP:0009678
HP:0009545
HP:0100860
HP:0007015
HP:0025260
HP:0009412
HP:0003319
HP:0008345
HP:0008478
HP:0100864
HP:0100731
HP:0025393
HP:0006916
HP:0009679
HP:0009546
HP:0025392
HP:0009413
HP:0005848
HP:0005715
HP:0008477
HP:0025396
HP:0100863
HP:0025263
HP:0100730
HP:0008211
HP:0008344
HP:0008318
HP:0012069
HP:0010505
HP:0012902
HP:0025130
HP:0006913
HP:0009547
HP:0007146
HP:0009414
HP:0005849
HP:0005716
HP:0025395
HP:0025262
HP:0008476
HP:0100862
HP:0007011
HP:0009548
HP:0009415
HP:0100861
HP:0009673
HP:0009540
HP:0006919
HP:0009674
HP:0030070
HP:0008216
HP:0009541
HP:0007018
HP:0009675
HP:0009542
HP:0410170
HP:0008348
HP:0031270
HP:0007017
HP:0010767
HP:0009676
HP:0009543
HP:0009410
HP:0025391
HP:0030072
HP:0008347
HP:0008214
HP:0007149
HP:0006918
HP:0007016
HP:0009677
HP:0009544
HP:0009411
HP:0030071
HP:0025390
HP:0011837
HP:0011704
HP:0010638
HP:0100728
HP:0009517
HP:0011705
HP:0011838
HP:0010637
HP:0010504
HP:0012903
HP:0031009
HP:0009518
HP:0100727
HP:0008316
HP:0011968
HP:0008449
HP:0012067
HP:0011835
HP:0012900
HP:0010507
HP:0011702
HP:0009519
HP:0100859
HP:0100726
HP:0012068
HP:0100725
HP:0011703
HP:0011836
HP:0008315
HP:0011969
HP:0012901
HP:0010639
HP:0010506
HP:0007117
HP:0100858
HP:0100857
HP:0100724
HP:0012198
HP:0012065
HP:0010501
HP:0010634
HP:0009779
HP:0009646
HP:0009513
HP:0011833
HP:0011966
HP:0011700
HP:0100856
HP:0011967
HP:0012199
HP:0012066
HP:0100723
HP:0000080
HP:0010633
HP:0010500
HP:0010766
HP:0010899
HP:0009514
HP:0011701
HP:0011834
HP:0100855
HP:0004880
HP:0001289
HP:0012196
HP:0012063
HP:0000081
HP:0010503
HP:0009648
HP:0009515
HP:0010636
HP:0010769
HP:0011964
HP:0011831
HP:0100854
HP:0012197
HP:0012064
HP:0100721
HP:0001281
HP:0010635
HP:0010502
HP:0009516
HP:0000083
HP:0011832
HP:0009649
HP:0011965
HP:0031135
HP:0030903
HP:0031002
HP:0012194
HP:0012061
HP:0031268
HP:0010630
HP:0010763
HP:0010896
HP:0012060
HP:0011962
HP:0031267
HP:0031134
HP:0030902
HP:0025119
HP:0031001
HP:0012195
HP:0012062
HP:0010762
HP:0010895
HP:0001283
HP:0030069
HP:0011830
HP:0002480
HP:0000085
HP:0011963
HP:0031004
HP:0030905
HP:0031137
HP:0001151
HP:0001284
HP:0410168
HP:0010632
HP:0005086
HP:0002589
HP:0002323
HP:0004722
HP:0004855
HP:0030041
HP:0030174
HP:0003657
HP:0025497
HP:0025364
HP:0031375
HP:0031242
HP:0025231
HP:0003524
HP:0007480
HP:0002326
HP:0030044
HP:0030177
HP:0100039
HP:0004852
HP:0003789
HP:0003656
HP:0025496
HP:0031374
HP:0025363
HP:0025230
HP:0001128
HP:0031241
HP:0005084
HP:0030176
HP:0030043
HP:0100038
HP:0006282
HP:0003526
HP:0006288
HP:0006155
HP:0011809
HP:0005923
HP:0001129
HP:0007220
HP:0007221
HP:0007354
HP:0009751
HP:0009884
HP:0025490
HP:0008551
HP:0006289
HP:0006156
HP:0005924
HP:0008684
HP:0003658
HP:0007352
HP:0004859
HP:0007486
HP:0009754
HP:0002329
HP:0004724
HP:0010609
HP:0009752
HP:0008683
HP:0500104
HP:0003528
HP:0006286
HP:0011807
HP:0025493
HP:0025360
HP:0007351
HP:0012039
HP:0007485
HP:0009886
HP:0004856
HP:0008682
HP:0006285
HP:0006152
HP:0500105
HP:0003527
HP:0011808
HP:0005922
HP:0025492
HP:0007350
HP:0007483
HP:0004857
HP:0005089
HP:0500106
HP:0009887
HP:0025491
HP:0006153
HP:0008689
HP:0006026
HP:0011805
HP:0005927
HP:0008423
HP:0006159
HP:0004729
HP:0012037
HP:0010606
HP:0010739
HP:0003529
HP:0011939
HP:0008422
HP:0008555
HP:0009880
HP:0012038
HP:0010605
HP:0500100
HP:0005928
HP:0012035
HP:0006157
HP:0011803
HP:0011936
HP:0005925
HP:0008687
HP:0008554
HP:0008421
HP:0009881
HP:0012168
HP:0007489
HP:0004727
HP:0010608
HP:0500101
HP:0011804
HP:0005926
HP:0011937
HP:0008420
HP:0009882
HP:0012169
HP:0012036
HP:0010607
HP:0009883
HP:0007488
HP:0012057
HP:0008306
HP:0011825
HP:0011958
HP:0008439
HP:0009505
HP:0010626
HP:0100162
HP:0010759
HP:0100295
HP:0031107
HP:0007108
HP:0009638
HP:0011826
HP:0008305
HP:0008438
HP:0011959
HP:0031106
HP:0012058
HP:0010625
HP:0010758
HP:0007107
HP:0100161
HP:0031239
HP:0009506
HP:0008437
HP:0011956
HP:0012188
HP:0012055
HP:0100293
HP:0007239
HP:0011954
HP:0010628
HP:0100160
HP:0031109
HP:0011823
HP:0009507
HP:0025349
HP:0011957
HP:0012189
HP:0012056
HP:0011824
HP:0008303
HP:0008569
HP:0008436
HP:0100291
HP:0007105
HP:0100292
HP:0007238
HP:0010627
HP:0031108
HP:0009508
HP:0012186
HP:0012053
HP:0010622
HP:0010755
HP:0010888
HP:0100290
HP:0009634
HP:0009767
HP:0009501
HP:0011821
HP:0012187
HP:0012054
HP:0200039
HP:0008309
HP:0010621
HP:0010754
HP:0009768
HP:0009635
HP:0009502
HP:0011822
HP:0011955
HP:0012184
HP:0012051
HP:0200036
HP:0010624
HP:0010757
HP:0009636
HP:0009769
HP:0009503
HP:0011952
HP:0200037
HP:0012185
HP:0012052
HP:0000070
HP:0010756
HP:0010889
HP:0009637
HP:0009504
HP:0000071
HP:0011953
HP:0007109
HP:0011820
HP:0031365
HP:0031498
HP:0031232
HP:0012182
HP:0200034
HP:0001270
HP:0010751
HP:0010884
HP:0025217
HP:0030034
HP:0030167
HP:0012181
HP:0000072
HP:0011950
HP:0100037
HP:0031497
HP:0031364
HP:0031231
HP:0012183
HP:0012050
HP:0001271
HP:0010750
HP:0010883
HP:0200035
HP:0025216
HP:0030299
HP:0030033
HP:0030166
HP:0011951
HP:0000073
HP:0100036
HP:0100169
HP:0031234
HP:0031101
HP:0031367
HP:0010620
HP:0025219
HP:0001838
HP:0001705
HP:0045059
HP:0011415
HP:0004464
HP:0011548
HP:0004331
HP:0040291
HP:0011549
HP:0009494
HP:0006994
HP:0000508
HP:0410230
HP:0003268
HP:0012614
HP:0012747
HP:0003002
HP:0010219
HP:0001839
HP:0001706
HP:0045058
HP:0004598
HP:0011416
HP:0004332
HP:0000509
HP:0003005
HP:0006733
HP:0003138
HP:0006600
HP:0007098
HP:0012744
HP:0006866
HP:0012877
HP:0006999
HP:0410235
HP:0012611
HP:0010214
HP:0010347
HP:0008030
HP:0001707
HP:0007932
HP:0004337
HP:0011413
HP:0005535
HP:0008163
HP:0008160
HP:0011679
HP:0011546
HP:0410236
HP:0003137
HP:0010213
HP:0012612
HP:0012745
HP:0012878
HP:0002905
HP:0007097
HP:0010479
HP:0001708
HP:0004338
HP:0005403
HP:0011414
HP:0008162
HP:0011547
HP:0006731
HP:0007096
HP:0020063
HP:0010349
HP:0002908
HP:0012742
HP:0012875
HP:0410233
HP:0001709
HP:0005400
HP:0004468
HP:0011544
HP:0008161
HP:0011411
HP:0011677
HP:0009490
HP:0003139
HP:0005667
HP:0003006
HP:0006732
HP:0006865
HP:0012876
HP:0020062
HP:0010348
HP:0002907
HP:0410234
HP:0007095
HP:0010215
HP:0012610
HP:0012743
HP:0005401
HP:0004336
HP:0004469
HP:0005534
HP:0008293
HP:0011678
HP:0011545
HP:0011412
HP:0045060
HP:0030749
HP:0030616
HP:0100699
HP:0009221
HP:0009354
HP:0010476
HP:0040167
HP:0010210
HP:0010343
HP:0006725
HP:0006858
HP:0012740
HP:0012873
HP:0040034
HP:0004329
HP:0032047
HP:0008155
HP:0009355
HP:0007924
HP:0009488
HP:0011675
HP:0100433
HP:0100300
HP:0011542
HP:0100566
HP:0005527
HP:0031814
HP:0031947
HP:0045061
HP:0030748
HP:0030615
HP:0100698
HP:0009222
HP:0008288
HP:0040035
HP:0040168
HP:0010342
HP:0010475
HP:0006859
HP:0012741
HP:0012874
HP:0032048
HP:0011676
HP:0100432
HP:0009223
HP:0011543
HP:0009356
HP:0100565
HP:0009489
HP:0031813
HP:0031946
HP:0005528
HP:0011410
HP:0030618
HP:0012871
HP:0100697
HP:0010212
HP:0010345
HP:0006723
HP:0006989
HP:0040032
HP:0010478
HP:0040165
HP:0040298
HP:0011540
HP:0008020
HP:0004327
HP:0007089
HP:0032045
HP:0100431
HP:0009224
HP:0100564
HP:0005525
HP:0008153
HP:0009357
HP:0007922
HP:0011673
HP:0045063
HP:0031816
HP:0031949
HP:0030617
HP:0005659
HP:0010344
HP:0040299
HP:0010477
HP:0010211
HP:0012872
HP:0040033
HP:0040166
HP:0004328
HP:0100430
HP:0032046
HP:0100563
HP:0008285
HP:0011674
HP:0005526
HP:0009225
HP:0011541
HP:0009358
HP:0031815
HP:0031948
HP:0040030
HP:0009350
HP:0010472
HP:0009483
HP:0100695
HP:0040163
HP:0040296
HP:0006729
HP:0011671
HP:0100562
HP:0007928
HP:0031818
HP:0030619
HP:0012870
HP:0009351
HP:0009484
HP:0010471
HP:0100694
HP:0008026
HP:0040031
HP:0040164
HP:0040297
HP:0011672
HP:0100561
HP:0031817
HP:0040161
HP:0040294
HP:0008158
HP:0010341
HP:0009352
HP:0009485
HP:0010474
HP:0100693
HP:0006727
HP:0032049
HP:0100560
HP:0040162
HP:0009220
HP:0010340
HP:0010473
HP:0009353
HP:0009486
HP:0100692
HP:0040295
HP:0031819
HP:0011670
HP:0009487
HP:0007925
HP:0100308
HP:0030874
HP:0030741
HP:0030873
HP:0030740
HP:0032040
HP:0100307
HP:0010470
HP:0030876
HP:0031941
HP:0003810
HP:0004042
HP:0003943
HP:0010186
HP:0001548
HP:0012581
HP:0010053
HP:0011383
HP:0002612
HP:0002878
HP:0002745
HP:0011250
HP:0000217
HP:0100458
HP:0004041
HP:0006321
HP:0008984
HP:0010072
HP:0006454
HP:0031652
HP:0031785
HP:0004057
HP:0003958
HP:0006587
HP:0001428
HP:0040329
HP:0030321
HP:0030454
HP:0005256
HP:0005389
HP:0002627
HP:0011271
HP:0030587
HP:0009084
HP:0500090
HP:0200104
HP:0010071
HP:0031784
HP:0031651
HP:0003957
HP:0008850
HP:0012470
HP:0025503
HP:0030320
HP:0030453
HP:0005257
HP:0002626
HP:0011272
HP:0030586
HP:0031786
HP:0004058
HP:0031653
HP:0500091
HP:0009085
HP:0030322
HP:0011270
HP:0030455
HP:0006585
HP:0031654
HP:0031521
HP:0031787
HP:0004059
HP:0010074
HP:0025506
HP:0002629
HP:0200101
HP:0005121
HP:0007651
HP:0005254
HP:0005387
HP:0030323
HP:0040327
HP:0030456
HP:0030589
HP:0010073
HP:0006453
HP:0031520
HP:0008981
HP:0500092
HP:0003826
HP:0025505
HP:0200102
HP:0009920
HP:0005255
HP:0007650
HP:0040328
HP:0030588
HP:0003959
HP:0008722
HP:0008855
HP:0008988
HP:0031656
HP:0031523
HP:0030458
HP:0025500
HP:0040325
HP:0007657
HP:0007524
HP:0030325
HP:0003829
HP:0031789
HP:0031522
HP:0006326
HP:0031788
HP:0031655
HP:0006459
HP:0040326
HP:0007656
HP:0030324
HP:0030457
HP:0003828
HP:0010070
HP:0008986
HP:0006323
HP:0006456
HP:0008720
HP:0006589
HP:0030327
HP:0040323
HP:0025502
HP:0007655
HP:0007522
HP:0005258
HP:0031658
HP:0031525
HP:0031524
HP:0008985
HP:0030326
HP:0040324
HP:0025501
HP:0007521
HP:0005259
HP:0007787
HP:0031657
HP:0500097
HP:0006329
HP:0008726
HP:0100582
HP:0500098
HP:0100581
HP:0500099
HP:0009926
HP:0008724
HP:0008857
HP:0030581
HP:0100580
HP:0005129
HP:0007526
HP:0009927
HP:0008723
HP:0030580
HP:0007525
HP:0009928
HP:0007658
HP:0031781
HP:0500093
HP:0009087
HP:0009921
HP:0030450
HP:0030583
HP:0009088
HP:0500094
HP:0008729
HP:0031780
HP:0009922
HP:0030582
HP:0031650
HP:0031783
HP:0500095
HP:0030452
HP:0012209
HP:0000490
HP:0030585
HP:0031782
HP:0500096
HP:0030451
HP:0000491
HP:0007529
HP:0009924
HP:0030584
HP:0012207
HP:0000480
HP:0100312
HP:0011009
HP:0100445
HP:0100578
HP:0012208
HP:0000481
HP:0100444
HP:0100311
HP:0100577
HP:0001680
HP:0010908
HP:0012205
HP:0012338
HP:0000482
HP:0100310
HP:0100443
HP:0100576
HP:0001681
HP:0010909
HP:0012339
HP:0012206
HP:0000350
HP:0000483
HP:0100442
HP:0100575
HP:0011008
HP:0001682
HP:0010906
HP:0012469
HP:0012203
HP:0012336
HP:0000484
HP:0100441
HP:0100574
HP:0009917
HP:0011138
HP:0011005
HP:0001683
HP:0010907
HP:0012337
HP:0012204
HP:0000485
HP:0100440
HP:0100573
HP:0009918
HP:0011139
HP:0011006
HP:0001684
HP:0010904
HP:0012201
HP:0001551
HP:0012334
HP:0012467
HP:0000220
HP:0100572
HP:0009919
HP:0011003
HP:0000486
HP:0002750
HP:0002883
HP:0011269
HP:0011136
HP:0012335
HP:0012468
HP:0012202
HP:0001552
HP:0001685
HP:0000221
HP:0100571
HP:0002882
HP:0011137
HP:0011004
HP:0012332
HP:0005381
HP:0040200
HP:0040333
HP:0010068
HP:0012598
HP:0010902
HP:0010765
HP:0010898
HP:0410035
HP:0011960
HP:0012191
HP:0002350
HP:0002483
HP:0000086
HP:0030904
HP:0031269
HP:0031003
HP:0012193
HP:0031136
HP:0001152
HP:0010631
HP:0003680
HP:0010764
HP:0010897
HP:0001285
HP:0410169
HP:0012192
HP:0000920
HP:0011961
HP:0025116
HP:0031006
HP:0031139
HP:0010892
HP:0025249
HP:0001153
HP:0030907
HP:0003683
HP:0003550
HP:0000921
HP:0002352
HP:0010890
HP:0025115
HP:0031005
HP:0031138
HP:0010891
HP:0003682
HP:0025248
brownish t
HP:0030906
HP:0001287
HP:0012190
HP:0000922
HP:0000089
HP:0025118
HP:0000923
HP:0010761
HP:0003552
HP:0010894
HP:0001155
HP:0030909
HP:0001288
HP:0001022
HP:0031008
HP:0002354
HP:0002487
HP:0002221
HP:0025117
HP:0031007
HP:0000924
HP:0010760
HP:0003551
HP:0010893
HP:0030908
HP:0001156
HP:0002486
HP:0100729
HP:0002353
HP:0004881
HP:0002220
HP:0025257
HP:0001278
HP:0000913
HP:0003542
HP:0001012
HP:0025124
HP:0031393
HP:0031260
HP:0006170
HP:0002344
HP:0002211
HP:0030062
HP:0030195
HP:0001279
HP:0025389
HP:0025256
HP:0000914
HP:0003541
HP:0410030
HP:0001013
HP:0003674
HP:0025123
HP:0031392
HP:0004875
HP:0004742
HP:0030194
HP:0002343
HP:0002476
HP:0030061
HP:0025126
HP:0001014
HP:0003677
HP:0001147
HP:0000915
HP:0003411
HP:0025259
HP:0030197
HP:0002346
HP:0002213
HP:0004872
HP:0030064
HP:0000916
HP:0003676
HP:0001015
HP:0031394
HP:0031261
HP:0025258
HP:0004876
HP:0002217
HP:0004610
HP:0006172
HP:0031398
HP:0025125
HP:0002345
HP:0002478
HP:0002212
HP:0030063
HP:0030196
HP:0003679
HP:0000917
HP:0001149
HP:0025386
HP:0031397
HP:0031264
HP:0025253
HP:0003413
HP:0003546
HP:0005943
HP:0007240
HP:0410033
HP:0007373
HP:0031131
HP:0025387
HP:0004616
HP:0410166
HP:0002215
HP:0030066
HP:0030199
HP:0004878
HP:0006174
HP:0001017
HP:0003678
HP:0000918
HP:0031396
HP:0006176
HP:0025385
HP:0005944
HP:0025252
HP:0007372
HP:0031263
HP:0031130
HP:0410167
HP:0410034
HP:0004879
HP:0030198
HP:0003419
HP:0030065
HP:0004746
HP:0006042
HP:0006175
[truncated: 11,732 more rows]

## Sheet: OMIM
OMIM:100050 - AARSKOG SYNDROME, AUTOSOMAL DOMINANT
OMIM:100070 - AORTIC ANEURYSM, FAMILIAL ABDOMINAL, 1; AAA1
OMIM:100100 - PRUNE BELLY SYNDROME; PBS
OMIM:100200 - ABDUCENS PALSY
OMIM:100300 - ADAMS-OLIVER SYNDROME 1; AOS1
OMIM:100500 - MOVED TO 200150
OMIM:100600 - ACANTHOSIS NIGRICANS
OMIM:100640 - ALDEHYDE DEHYDROGENASE 1 FAMILY, MEMBER A1; ALDH1A1
OMIM:100650 - ALDEHYDE DEHYDROGENASE 2 FAMILY; ALDH2
OMIM:100660 - ALDEHYDE DEHYDROGENASE, FAMILY 3, SUBFAMILY A, MEMBER 1; ALDH3A1
OMIM:100670 - ALDEHYDE DEHYDROGENASE 1 FAMILY, MEMBER B1; ALDH1B1
OMIM:100675 - ACETAMINOPHEN METABOLISM
OMIM:100678 - ACETYL-CoA ACETYLTRANSFERASE 2; ACAT2
OMIM:100680 - MOVED TO 100740
OMIM:100690 - CHOLINERGIC RECEPTOR, NICOTINIC, ALPHA POLYPEPTIDE 1; CHRNA1
OMIM:100700 - ACHARD SYNDROME
OMIM:100710 - CHOLINERGIC RECEPTOR, NICOTINIC, BETA POLYPEPTIDE 1; CHRNB1
OMIM:100720 - CHOLINERGIC RECEPTOR, NICOTINIC, DELTA POLYPEPTIDE; CHRND
OMIM:100725 - CHOLINERGIC RECEPTOR, NICOTINIC, EPSILON POLYPEPTIDE; CHRNE
OMIM:100730 - CHOLINERGIC RECEPTOR, NICOTINIC, GAMMA POLYPEPTIDE; CHRNG
OMIM:100735 - MOVED TO 142445
OMIM:100740 - ACETYLCHOLINESTERASE; ACHE
OMIM:100790 - ACHAETE-SCUTE COMPLEX, DROSOPHILA, HOMOLOG OF, 1; ASCL1
OMIM:100800 - ACHONDROPLASIA; ACH
OMIM:100820 - ACHOO SYNDROME
OMIM:100850 - ACONITASE, MITOCHONDRIAL; ACO2
OMIM:100880 - ACONITASE 1, SOLUBLE; ACO1
OMIM:100900 - MOVED TO 100880
OMIM:101000 - NEUROFIBROMATOSIS, TYPE II; NF2
OMIM:101120 - ACROCEPHALOPOLYSYNDACTYLY TYPE III
OMIM:101200 - APERT SYNDROME
OMIM:101400 - SAETHRE-CHOTZEN SYNDROME; SCS
OMIM:101600 - PFEIFFER SYNDROME
OMIM:101800 - ACRODYSOSTOSIS 1 WITH OR WITHOUT HORMONE RESISTANCE; ACRDYS1
OMIM:101805 - ACROFACIAL DYSOSTOSIS, CATANIA TYPE
OMIM:101840 - ACROKERATODERMA, HEREDITARY PAPULOTRANSLUCENT
OMIM:101850 - PALMOPLANTAR KERATODERMA, PUNCTATE TYPE III; PPKP3
OMIM:101900 - ACROKERATOSIS VERRUCIFORMIS; AKV
OMIM:102000 - ACROLEUKOPATHY, SYMMETRIC
OMIM:102100 - ACROMEGALOID CHANGES, CUTIS VERTICIS GYRATA, AND CORNEAL LEUKOMA
OMIM:102150 - ACROMEGALOID FACIAL APPEARANCE SYNDROME
OMIM:102200 - PITUITARY ADENOMA 1, MULTIPLE TYPES; PITA1
OMIM:102300 - RESTLESS LEGS SYNDROME, SUSCEPTIBILITY TO, 1; RLS1
OMIM:102350 - ACROMIAL DIMPLES
OMIM:102370 - ACROMICRIC DYSPLASIA; ACMICD
OMIM:102400 - ACROOSTEOLYSIS
OMIM:102480 - ACROSIN; ACR
OMIM:102490 - MOVED TO 607323
OMIM:102500 - HAJDU-CHENEY SYNDROME; HJCYS
OMIM:102510 - ACROPECTOROVERTEBRAL DYSPLASIA; ACRPV
OMIM:102520 - ACRORENAL SYNDROME
OMIM:102525 - ACROSOMAL VESICLE PROTEIN 1; ACRV1
OMIM:102530 - SPERMATOGENIC FAILURE 6; SPGF6
OMIM:102540 - ACTIN, ALPHA, CARDIAC MUSCLE; ACTC1
OMIM:102545 - ACTIN, GAMMA-2, SMOOTH MUSCLE, ENTERIC; ACTG2
OMIM:102550 - MOVED TO 102630
OMIM:102560 - ACTIN, GAMMA-1; ACTG1
OMIM:102565 - FILAMIN C; FLNC
OMIM:102570 - REMOVED FROM DATABASE
OMIM:102573 - ACTININ, ALPHA-2; ACTN2
OMIM:102574 - ACTININ, ALPHA-3; ACTN3
OMIM:102575 - ACTININ, ALPHA-1; ACTN1
OMIM:102576 - ACTIVIN A RECEPTOR, TYPE I; ACVR1
OMIM:102577 - REPLICATION FACTOR C, SUBUNIT 4; RFC4
OMIM:102578 - ACUTE PROMYELOCYTIC LEUKEMIA, INDUCER OF; PML
OMIM:102579 - REPLICATION FACTOR C, SUBUNIT 1; RFC1
OMIM:102581 - ACTIVIN A RECEPTOR, TYPE IIA; ACVR2A
OMIM:102582 - SIGNAL TRANSDUCER AND ACTIVATOR OF TRANSCRIPTION 3; STAT3
OMIM:102590 - ACYLASE, COBALT-ACTIVATED
OMIM:102593 - ACYLOXYACYL HYDROLASE; AOAH
OMIM:102595 - ACYLPHOSPHATASE 2, MUSCLE TYPE; ACYP2
OMIM:102600 - ADENINE PHOSPHORIBOSYLTRANSFERASE; APRT
OMIM:102610 - ACTIN, ALPHA, SKELETAL MUSCLE 1; ACTA1
OMIM:102620 - ACTIN, ALPHA-2, SMOOTH MUSCLE, AORTA; ACTA2
OMIM:102630 - ACTIN, BETA; ACTB
OMIM:102640 - MOVED TO 102630
OMIM:102642 - STEROL O-ACYLTRANSFERASE 1; SOAT1
OMIM:102645 - ACYLPEPTIDE HYDROLASE; APH
OMIM:102650 - ADACTYLIA, UNILATERAL
OMIM:102660 - ADAMANTINOMA OF LONG BONES
OMIM:102670 - MUCOSAL VASCULAR ADDRESSIN CELL ADHESION MOLECULE 1; MADCAM1
OMIM:102680 - ADDUCIN 1; ADD1
OMIM:102681 - ADDUCIN 2; ADD2
OMIM:102699 - ADENO-ASSOCIATED VIRUS INTEGRATION SITE 1; AAVS1
OMIM:102700 - SEVERE COMBINED IMMUNODEFICIENCY, AUTOSOMAL RECESSIVE, T CELL-NEGATIVE, B CELL-NEGATIVE, NK CELL-NEGATIVE, DUE TO ADENOSINE DEAMINASE DEFICIENCY
OMIM:102710 - MOVED TO 102720
OMIM:102720 - DIPEPTIDYL PEPTIDASE IV; DPP4
OMIM:102730 - ADENOSINE DEAMINASE, ELEVATED, HEMOLYTIC ANEMIA DUE TO
OMIM:102750 - ADENOSINE KINASE; ADK
OMIM:102770 - ADENOSINE MONOPHOSPHATE DEAMINASE 1; AMPD1
OMIM:102771 - ADENOSINE MONOPHOSPHATE DEAMINASE 2; AMPD2
OMIM:102772 - ADENOSINE MONOPHOSPHATE DEAMINASE 3; AMPD3
OMIM:102775 - ADENOSINE A1 RECEPTOR; ADORA1
OMIM:102776 - ADENOSINE A2A RECEPTOR; ADORA2A
OMIM:102777 - ADENOSINE A2 RECEPTOR-LIKE; ADORA2L1
OMIM:102800 - ADENOSINE TRIPHOSPHATASE DEFICIENCY, ANEMIA DUE TO
OMIM:102900 - ADENOSINE TRIPHOSPHATE, ELEVATED, OF ERYTHROCYTES
OMIM:102910 - ATP SYNTHASE, H+ TRANSPORTING, MITOCHONDRIAL F1 COMPLEX, BETA SUBUNIT; ATP5F1B
OMIM:102920 - REMOVED FROM DATABASE
OMIM:102930 - REMOVED FROM DATABASE
OMIM:102940 - REMOVED FROM DATABASE
OMIM:102970 - REMOVED FROM DATABASE
OMIM:102980 - ADENYLATE CYCLASE-ACTIVATING POLYPEPTIDE 1; ADCYAP1
OMIM:102981 - ADENYLATE CYCLASE-ACTIVATING POLYPEPTIDE 1, RECEPTOR FOR; ADCYAP1R1
OMIM:102990 - MOVED TO 145600
OMIM:103000 - ADENYLATE KINASE 1; AK1
OMIM:103020 - ADENYLATE KINASE 2; AK2
OMIM:103030 - ADENYLATE KINASE 3-LIKE 1; AK3L1
OMIM:103050 - ADENYLOSUCCINASE DEFICIENCY; ADSLD
OMIM:103060 - ADENYLOSUCCINATE SYNTHETASE; ADSS
OMIM:103070 - ADENYLATE CYCLASE 8; ADCY8
OMIM:103071 - ADENYLATE CYCLASE 2; ADCY2
OMIM:103072 - ADENYLATE CYCLASE 1; ADCY1
OMIM:103100 - ADIE PUPIL
OMIM:103180 - ADP-RIBOSYLATION FACTOR 1; ARF1
OMIM:103188 - ADP-RIBOSYLATION FACTOR 5; ARF5
OMIM:103190 - ADP-RIBOSYLATION FACTOR 3; ARF3
OMIM:103195 - PERILIPIN 2; PLIN2
OMIM:103200 - ADIPOSIS DOLOROSA
OMIM:103220 - SOLUTE CARRIER FAMILY 25 (MITOCHONDRIAL CARRIER, ADENINE NUCLEOTIDE TRANSLOCATOR), MEMBER 4; SLC25A4
OMIM:103230 - ADRENOCORTICAL HYPOFUNCTION, CHRONIC PRIMARY CONGENITAL
OMIM:103260 - FERREDOXIN 1; FDX1
OMIM:103270 - FERREDOXIN REDUCTASE; FDXR
OMIM:103275 - ADRENOMEDULLIN; ADM
OMIM:103280 - H19, IMPRINTED MATERNALLY EXPRESSED NONCODING TRANSCRIPT; H19
OMIM:103285 - ADULT SYNDROME
OMIM:103300 - HYPOGLOSSIA-HYPODACTYLIA
OMIM:103320 - AGRIN; AGRN
OMIM:103321 - MOVED TO 128239
OMIM:103390 - AHNAK NUCLEOPROTEIN; AHNAK
OMIM:103400 - AINHUM
OMIM:103420 - ALACRIMA, CONGENITAL, AUTOSOMAL DOMINANT
OMIM:103470 - ALBINISM, OCULAR, WITH SENSORINEURAL DEAFNESS
OMIM:103500 - TIETZ ALBINISM-DEAFNESS SYNDROME; TADS
OMIM:103580 - PSEUDOHYPOPARATHYROIDISM, TYPE IA; PHP1A
OMIM:103581 - MOVED TO 103580
OMIM:103600 - ALBUMIN; ALB
OMIM:103700 - ALCOHOL DEHYDROGENASE 1A, CLASS I, ALPHA POLYPEPTIDE; ADH1A
OMIM:103710 - ALCOHOL DEHYDROGENASE 5, CHI POLYPEPTIDE; ADH5
OMIM:103720 - ALCOHOL DEHYDROGENASE 1B, CLASS I, BETA POLYPEPTIDE; ADH1B
OMIM:103730 - ALCOHOL DEHYDROGENASE 1C, GAMMA POLYPEPTIDE; ADH1C
OMIM:103735 - ALCOHOL DEHYDROGENASE 6; ADH6
OMIM:103740 - ALCOHOL DEHYDROGENASE 4; ADH4
OMIM:103780 - ALCOHOL DEPENDENCE
OMIM:103800 - MOVED TO 253200 AND 258870
OMIM:103830 - ALDO-KETO REDUCTASE FAMILY 1, MEMBER A1; AKR1A1
OMIM:103850 - ALDOLASE A, FRUCTOSE-BISPHOSPHATE; ALDOA
OMIM:103870 - ALDOLASE C, FRUCTOSE-BISPHOSPHATE; ALDOC
OMIM:103880 - ALDO-KETO REDUCTASE FAMILY 1, MEMBER B1; AKR1B1
OMIM:103890 - ALDOSE REDUCTASE M; ARM
OMIM:103900 - HYPERALDOSTERONISM, FAMILIAL, TYPE I; HALD1
OMIM:103920 - ALLERGIC BRONCHOPULMONARY ASPERGILLOSIS, FAMILIAL
OMIM:103950 - ALPHA-2-MACROGLOBULIN; A2M
OMIM:104000 - ALOPECIA AREATA 1; AA1
OMIM:104100 - PALMOPLANTAR KERATODERMA AND CONGENITAL ALOPECIA 1; PPKCA1
OMIM:104110 - ALOPECIA, FAMILIAL FOCAL; ALPF
OMIM:104130 - ALOPECIA, PSYCHOMOTOR EPILEPSY, PYORRHEA, AND MENTAL SUBNORMALITY
OMIM:104145 - AFAMIN; AFM
OMIM:104150 - ALPHA-FETOPROTEIN; AFP
OMIM:104155 - ZINC FINGER HOMEOBOX 3; ZFHX3
OMIM:104160 - GLUCOSIDASE, ALPHA, NEUTRAL AB; GANAB
OMIM:104170 - N-ACETYL-ALPHA-D-GALACTOSAMINIDASE; NAGA
OMIM:104175 - GLYCOPROTEIN, ALPHA-GALACTOSYLTRANSFERASE 1 PSEUDOGENE; GGTA1P
OMIM:104180 - GLUCOSIDASE, ALPHA, NEUTRAL C; GANC
OMIM:104200 - ALPORT SYNDROME, AUTOSOMAL DOMINANT
OMIM:104210 - ALPHA-2A-ADRENERGIC RECEPTOR; ADRA2A
OMIM:104219 - ALPHA-1D-ADRENERGIC RECEPTOR; ADRA1D
OMIM:104220 - ALPHA-1B-ADRENERGIC RECEPTOR; ADRA1B
OMIM:104221 - ALPHA-1A-ADRENERGIC RECEPTOR; ADRA1A
OMIM:104222 - MOVED TO 104219
OMIM:104225 - LOW DENSITY LIPOPROTEIN RECEPTOR-RELATED PROTEIN-ASSOCIATED PROTEIN 1; LRPAP1
OMIM:104230 - FUCOSYLTRANSFERASE 4; FUT4
OMIM:104240 - ST3 BETA-GALACTOSIDE ALPHA-2,3-SIALYLTRANSFERASE 4; ST3GAL4
OMIM:104250 - ALPHA-2C-ADRENERGIC RECEPTOR; ADRA2C
OMIM:104260 - ALPHA-2B-ADRENERGIC RECEPTOR; ADRA2B
OMIM:104290 - ALTERNATING HEMIPLEGIA OF CHILDHOOD 1; AHC1
OMIM:104300 - ALZHEIMER DISEASE; AD
OMIM:104310 - ALZHEIMER DISEASE 2; AD2
OMIM:104311 - PRESENILIN 1; PSEN1
OMIM:104350 - AMASTIA, BILATERAL, WITH URETERAL TRIPLICATION AND DYSMORPHISM
OMIM:104400 - AMELIA AND TERMINAL TRANSVERSE HEMIMELIA
OMIM:104500 - AMELOGENESIS IMPERFECTA, TYPE IB; AI1B
OMIM:104510 - AMELOGENESIS IMPERFECTA, TYPE IV; AI4
OMIM:104530 - AMELOGENESIS IMPERFECTA, TYPE IA; AI1A
OMIM:104570 - AMELOONYCHOHYPOHIDROTIC SYNDROME
OMIM:104600 - AMENORRHEA-GALACTORRHEA SYNDROME
OMIM:104610 - AMILORIDE-BINDING PROTEIN 1; ABP1
OMIM:104613 - CHAPERONIN CONTAINING T-COMPLEX POLYPEPTIDE 1, SUBUNIT 6A; CCT6A
OMIM:104614 - SOLUTE CARRIER FAMILY 3 (CYSTINE, DIBASIC, AND NEUTRAL AMINO ACID TRANSPORTER), MEMBER 1; SLC3A1
OMIM:104615 - SOLUTE CARRIER FAMILY 7 (CATIONIC AMINO ACID TRANSPORTER, y+ SYSTEM), MEMBER 1; SLC7A1
OMIM:104620 - AMINOACYLASE 1; ACY1
OMIM:104640 - AMPHIREGULIN; AREG
OMIM:104650 - AMYLASE, PANCREATIC, A; AMY2A
OMIM:104660 - AMYLASE, PANCREATIC, B; AMY2B
OMIM:104700 - AMYLASE, SALIVARY, A; AMY1A
OMIM:104701 - AMYLASE, SALIVARY, B; AMY1B
OMIM:104702 - AMYLASE, SALIVARY, C; AMY1C
OMIM:104740 - MOVED TO 602414
OMIM:104750 - SERUM AMYLOID A1; SAA1
OMIM:104751 - SERUM AMYLOID A2; SAA2
OMIM:104752 - SERUM AMYLOID A4; SAA4
OMIM:104760 - AMYLOID BETA A4 PRECURSOR PROTEIN; APP
OMIM:104770 - AMYLOID P COMPONENT, SERUM; APCS
OMIM:104775 - AMYLOID BETA A4 PRECURSOR-LIKE PROTEIN 1; APLP1
OMIM:104776 - AMYLOID BETA A4 PRECURSOR-LIKE PROTEIN 2; APLP2
OMIM:105120 - AMYLOIDOSIS, FINNISH TYPE
OMIM:105150 - CEREBRAL AMYLOID ANGIOPATHY, CST3-RELATED
OMIM:105200 - AMYLOIDOSIS, FAMILIAL VISCERAL
OMIM:105210 - AMYLOIDOSIS, HEREDITARY, TRANSTHYRETIN-RELATED
OMIM:105250 - AMYLOIDOSIS, PRIMARY LOCALIZED CUTANEOUS, 1; PLCA1
OMIM:105300 - AMYOTROPHIC DYSTONIC PARAPLEGIA
OMIM:105400 - AMYOTROPHIC LATERAL SCLEROSIS 1; ALS1
OMIM:105500 - AMYOTROPHIC LATERAL SCLEROSIS-PARKINSONISM/DEMENTIA COMPLEX 1
OMIM:105550 - FRONTOTEMPORAL DEMENTIA AND/OR AMYOTROPHIC LATERAL SCLEROSIS 1; FTDALS1
OMIM:105563 - ANAL SPHINCTER DYSPLASIA; ASDP
OMIM:105565 - ANAL SPHINCTER MYOPATHY, INTERNAL
OMIM:105570 - ANDROSTENONE, ABILITY TO SMELL
OMIM:105580 - ANAL CANAL CARCINOMA
OMIM:105590 - ANAPLASTIC LYMPHOMA KINASE; ALK
OMIM:105600 - ANEMIA, CONGENITAL DYSERYTHROPOIETIC, TYPE III; CDAN3
OMIM:105650 - DIAMOND-BLACKFAN ANEMIA 1; DBA1
OMIM:105800 - ANEURYSM, INTRACRANIAL BERRY, 1; ANIB1
OMIM:105805 - ANEURYSM OF INTERVENTRICULAR SEPTUM
OMIM:105830 - ANGELMAN SYNDROME; AS
OMIM:105835 - ANGEL-SHAPED PHALANGOEPIPHYSEAL DYSPLASIA; ASPED
OMIM:105850 - ANGIOGENIN; ANG
OMIM:106050 - ANGIOMA SERPIGINOSUM, AUTOSOMAL DOMINANT
OMIM:106070 - ANGIOMA, HEREDITARY NEUROCUTANEOUS
OMIM:106100 - ANGIOEDEMA, HEREDITARY, TYPE I; HAE1
OMIM:106150 - ANGIOTENSINOGEN; AGT
OMIM:106160 - MOVED TO 106165
OMIM:106165 - ANGIOTENSIN RECEPTOR 1; AGTR1
OMIM:106180 - ANGIOTENSIN I-CONVERTING ENZYME; ACE
OMIM:106190 - ANHIDROSIS, ISOLATED, WITH NORMAL SWEAT GLANDS; ANHD
OMIM:106195 - SOLUTE CARRIER FAMILY 4 (ANION EXCHANGER), MEMBER 3; SLC4A3
OMIM:106200 - MOVED TO 106210
OMIM:106210 - ANIRIDIA 1; AN1
OMIM:106220 - ANIRIDIA AND ABSENT PATELLA
OMIM:106230 - ANIRIDIA, MICROCORNEA, AND SPONTANEOUSLY REABSORBED CATARACT
OMIM:106240 - ANISOCORIA
OMIM:106250 - ANKYLOBLEPHARON FILIFORME ADNATUM AND CLEFT PALATE; AFA
OMIM:106260 - ANKYLOBLEPHARON-ECTODERMAL DEFECTS-CLEFT LIP/PALATE; AEC
OMIM:106280 - ANKYLOGLOSSIA
OMIM:106300 - SPONDYLOARTHROPATHY, SUSCEPTIBILITY TO, 1; SPDA1
OMIM:106400 - ANKYLOSING VERTEBRAL HYPEROSTOSIS WITH TYLOSIS
OMIM:106410 - ANKYRIN 2; ANK2
OMIM:106490 - ANNEXIN A3; ANXA3
OMIM:106491 - ANNEXIN A4; ANXA4
OMIM:106500 - ANNULAR ERYTHEMA
OMIM:106600 - TOOTH AGENESIS, SELECTIVE, 1; STHAG1
OMIM:106700 - TOTAL ANOMALOUS PULMONARY VENOUS RETURN 1; TAPVR1
OMIM:106750 - ANONYCHIA WITH FLEXURAL PIGMENTATION
OMIM:106900 - ANONYCHIA-ECTRODACTYLY
OMIM:106990 - ANONYCHIA-ONYCHODYSTROPHY WITH BRACHYDACTYLY TYPE B AND ECTRODACTYLY
OMIM:106995 - ANONYCHIA-ONYCHODYSTROPHY WITH HYPOPLASIA OR ABSENCE OF DISTAL PHALANGES
OMIM:107000 - NAIL DISORDER, NONSYNDROMIC CONGENITAL, 6; NDNC6
OMIM:107100 - ANORECTAL ANOMALIES
OMIM:107200 - ANOSMIA, ISOLATED CONGENITAL; ANIC
OMIM:107240 - MOVED TO 116930
OMIM:107250 - ANTERIOR SEGMENT DYSGENESIS 1; ASGD1
OMIM:107253 - REMOVED FROM DATABASE
OMIM:107254 - ANTIGEN IDENTIFIED BY MONOCLONAL ANTIBODY 30.2A8; MIC12
OMIM:107257 - ANTIGEN MSK3 IDENTIFIED BY MONOCLONAL ANTIBODY M68; MSK3
OMIM:107260 - ANTIGEN MSK41 IDENTIFIED BY MONOCLONAL ANTIBODY E3; MSK41
OMIM:107265 - CD19 ANTIGEN; CD19
OMIM:107266 - CD22 ANTIGEN; CD22
OMIM:107269 - CD44 ANTIGEN; CD44
OMIM:107270 - CD38 ANTIGEN; CD38
OMIM:107271 - CD59 ANTIGEN; CD59
OMIM:107272 - CD72 ANTIGEN; CD72
OMIM:107273 - CD69 ANTIGEN; CD69
OMIM:107280 - SERPIN PEPTIDASE INHIBITOR, CLADE A, MEMBER 3; SERPINA3
OMIM:107285 - SECRETORY LEUKOCYTE PROTEASE INHIBITOR; SLPI
OMIM:107290 - ANTIPYRINE METABOLISM
OMIM:107300 - SERPIN PEPTIDASE INHIBITOR, CLADE C (ANTITHROMBIN), MEMBER 1; SERPINC1
OMIM:107310 - SOLUTE CARRIER FAMILY 9, MEMBER 1; SLC9A1
OMIM:107320 - ANTIPHOSPHOLIPID SYNDROME, FAMILIAL
OMIM:107323 - ALDEHYDE DEHYDROGENASE 7 FAMILY, MEMBER A1; ALDH7A1
OMIM:107325 - CD3-EPSILON-ASSOCIATED PROTEIN; CD3EAP
OMIM:107400 - SERPIN PEPTIDASE INHIBITOR, CLADE A, MEMBER 1; SERPINA1
OMIM:107410 - SERPIN PEPTIDASE INHIBITOR, CLADE A, MEMBER 2, PSEUDOGENE; SERPINA2P
OMIM:107440 - ANTIVIRAL STATE REPRESSOR, REGULATOR OF; AVRR
OMIM:107450 - INTERFERON-ALPHA, -BETA, AND -OMEGA RECEPTOR 1; IFNAR1
OMIM:107460 - MOVED TO 107450
OMIM:107470 - INTERFERON-GAMMA RECEPTOR 1; IFNGR1
OMIM:107480 - TOWNES-BROCKS SYNDROME 1; TBS1
OMIM:107500 - AORTIC ARCH ANOMALY WITH PECULIAR FACIES AND MENTAL RETARDATION
OMIM:107550 - AORTIC ARCH INTERRUPTION, FACIAL PALSY, AND RETINAL COLOBOMA
OMIM:107580 - TRANSCRIPTION FACTOR AP2-ALPHA; TFAP2A
OMIM:107600 - APLASIA CUTIS CONGENITA, NONSYNDROMIC; ACC
OMIM:107601 - MOVED TO 100300
OMIM:107640 - APNEA, CENTRAL SLEEP
OMIM:107650 - APNEA, OBSTRUCTIVE SLEEP
OMIM:107670 - APOLIPOPROTEIN A-II; APOA2
OMIM:107680 - APOLIPOPROTEIN A-I; APOA1
OMIM:107690 - APOLIPOPROTEIN A-IV; APOA4
OMIM:107700 - APPENDICITIS, PRONENESS TO
OMIM:107710 - APOLIPOPROTEIN C-I; APOC1
OMIM:107720 - APOLIPOPROTEIN C-III; APOC3
OMIM:107730 - APOLIPOPROTEIN B; APOB
OMIM:107740 - APOLIPOPROTEIN D; APOD
OMIM:107741 - APOLIPOPROTEIN E; APOE
OMIM:107748 - APEX NUCLEASE 1; APEX1
OMIM:107750 - ARBITRARY RESTRICTION POLYMORPHISM 1
OMIM:107760 - APOLIPOPROTEIN F; APOF
OMIM:107770 - LOW DENSITY LIPOPROTEIN RECEPTOR-RELATED PROTEIN 1; LRP1
OMIM:107773 - NUCLEAR RECEPTOR SUBFAMILY 2, GROUP F, MEMBER 2; NR2F2
OMIM:107776 - AQUAPORIN 1; AQP1
OMIM:107777 - AQUAPORIN 2; AQP2
OMIM:107800 - ARCUS CORNEAE
OMIM:107820 - ARGINYL-tRNA SYNTHETASE; RARS
OMIM:107830 - ARGINASE 2; ARG2
OMIM:107840 - MOVED TO 215700
OMIM:107850 - ARM FOLDING PREFERENCE
OMIM:107900 - ARMS, MALFORMATION OF
OMIM:107910 - CYTOCHROME P450, FAMILY 19, SUBFAMILY A, POLYPEPTIDE 1; CYP19A1
OMIM:107920 - AROMATIC ALPHA-KETO ACID REDUCTASE
OMIM:107930 - DOPA DECARBOXYLASE; DDC
OMIM:107940 - ARRESTIN, BETA, 1; ARRB1
OMIM:107941 - ARRESTIN, BETA, 2; ARRB2
OMIM:107950 - MOVED TO 138800
OMIM:107970 - ARRHYTHMOGENIC RIGHT VENTRICULAR DYSPLASIA, FAMILIAL, 1; ARVD1
OMIM:108000 - ARTERIES, ANOMALIES OF
OMIM:108010 - ARTERIOVENOUS MALFORMATIONS OF THE BRAIN
OMIM:108050 - ARTERITIS, FAMILIAL GRANULOMATOUS, WITH JUVENILE POLYARTHRITIS
OMIM:108100 - ARTHRITIS, SACROILIAC
OMIM:108110 - MOVED TO 108120
OMIM:108120 - ARTHROGRYPOSIS, DISTAL, TYPE 1A; DA1A
OMIM:108130 - MOVED TO 601680
OMIM:108140 - MOVED TO 601680
OMIM:108145 - ARTHROGRYPOSIS, DISTAL, TYPE 5; DA5
OMIM:108200 - ARTHROGRYPOSIS, DISTAL, TYPE 6; DA6
OMIM:108300 - STICKLER SYNDROME, TYPE I; STL1
OMIM:108320 - ARTICHOKE, MODIFICATION OF TASTE BY
OMIM:108330 - CYTOCHROME P450, SUBFAMILY I, POLYPEPTIDE 1; CYP1A1
OMIM:108340 - ARYL HYDROCARBON HYDROXYLASE INDUCIBILITY
OMIM:108345 - N-ACETYLTRANSFERASE 1; NAT1
OMIM:108355 - GROWTH FACTOR RECEPTOR-BOUND PROTEIN 2; GRB2
OMIM:108360 - ASIALOGLYCOPROTEIN RECEPTOR 1; ASGR1
OMIM:108361 - ASIALOGLYCOPROTEIN RECEPTOR 2; ASGR2
OMIM:108370 - ASPARAGINE SYNTHETASE; ASNS
OMIM:108390 - ASPARAGUS, SPECIFIC SMELL HYPERSENSITIVITY
OMIM:108400 - REMOVED FROM DATABASE
OMIM:108410 - ASPARAGINYL-tRNA SYNTHETASE; NARS
OMIM:108420 - SPERMATOGENIC FAILURE 2; SPGF2
OMIM:108450 - ASYMMETRIC SHORT STATURE SYNDROME
OMIM:108500 - EPISODIC ATAXIA, TYPE 2; EA2
OMIM:108600 - SPASTIC ATAXIA 1, AUTOSOMAL DOMINANT; SPAX1
OMIM:108650 - SPASTIC ATAXIA 7, AUTOSOMAL DOMINANT; SPAX7
OMIM:108700 - ATAXIA WITH FASCICULATIONS
OMIM:108720 - ATELOSTEOGENESIS, TYPE I; AO1
OMIM:108721 - ATELOSTEOGENESIS, TYPE III; AO3
OMIM:108725 - ATHEROSCLEROSIS SUSCEPTIBILITY; ATHS
OMIM:108728 - ATP CITRATE LYASE; ACLY
OMIM:108729 - ATP SYNTHASE, H+ TRANSPORTING, MITOCHONDRIAL F1 COMPLEX, GAMMA SUBUNIT 1; ATP5F1C
OMIM:108730 - ATPase, Ca(2+)-TRANSPORTING, FAST-TWITCH 1; ATP2A1
OMIM:108731 - ATPase, Ca(2+)-TRANSPORTING, PLASMA MEMBRANE, 1; ATP2B1
OMIM:108732 - ATPase, Ca(2+)-TRANSPORTING, PLASMA MEMBRANE, 4; ATP2B4
OMIM:108733 - ATPase, Ca(2+)-TRANSPORTING, PLASMA MEMBRANE, 2; ATP2B2
OMIM:108740 - ATPase, Ca(2+)-TRANSPORTING, SLOW-TWITCH; ATP2A2
OMIM:108745 - ATPase, H+ TRANSPORTING, LYSOSOMAL, 16-KD, V0 SUBUNIT C; ATP6V0C
OMIM:108746 - ATPase, H+ TRANSPORTING, LYSOSOMAL, 31-KD, V1 SUBUNIT E, ISOFORM 1; ATP6V1E1
OMIM:108760 - ATRESIA OF EXTERNAL AUDITORY CANAL AND CONDUCTIVE DEAFNESS
OMIM:108770 - ATRIAL STANDSTILL 1; ATRST1
OMIM:108780 - NATRIURETIC PEPTIDE PRECURSOR A; NPPA
OMIM:108800 - ATRIAL SEPTAL DEFECT 1; ASD1
OMIM:108900 - ATRIAL SEPTAL DEFECT 7 WITH OR WITHOUT ATRIOVENTRICULAR CONDUCTION DEFECTS; ASD7
OMIM:108950 - ATRIAL TACHYARRHYTHMIA WITH SHORT PR INTERVAL
OMIM:108960 - NATRIURETIC PEPTIDE RECEPTOR A/GUANYLATE CYCLASE A; NPR1
OMIM:108961 - NATRIURETIC PEPTIDE RECEPTOR 2; NPR2
OMIM:108962 - NATRIURETIC PEPTIDE RECEPTOR C; NPR3
OMIM:108970 - MOVED TO 120520
OMIM:108980 - PR INTERVAL, VARIATION IN
OMIM:108985 - SVEINSSON CHORIORETINAL ATROPHY; SCRA
OMIM:108990 - ATTACHED CELL ANTIGEN 28.3.7; MIC7
OMIM:109000 - AURICULOOSTEODYSPLASIA
OMIM:109050 - AUROCEPHALOSYNDACTYLY
OMIM:109090 - SJOGREN SYNDROME ANTIGEN B; SSB
OMIM:109091 - CALRETICULIN; CALR
OMIM:109092 - TRIPARTITE MOTIF-CONTAINING PROTEIN 21; TRIM21
OMIM:109100 - AUTOIMMUNE DISEASE
OMIM:109110 - AUTONOMOUSLY REPLICATING SEQUENCE 1
OMIM:109120 - AXENFELD-RIEGER ANOMALY WITH PARTIALLY ABSENT EYE MUSCLES, DISTINCTIVE FACE, HYDROCEPHALY, AND SKELETAL ABNORMALITIES
OMIM:109130 - AXIAL OSTEOMALACIA
OMIM:109135 - AXL RECEPTOR TYROSINE KINASE; AXL
OMIM:109150 - MACHADO-JOSEPH DISEASE; MJD
OMIM:109160 - AZOTEMIA, FAMILIAL
OMIM:109170 - LEUKOCYTE-SPECIFIC TRANSCRIPT 1; LST1
OMIM:109180 - BABOON M7 VIRUS INTEGRATION SITE; BEVI
OMIM:109190 - SOLUTE CARRIER FAMILY 1 (NEUTRAL AMINO ACID TRANSPORTER), MEMBER 5; SLC1A5
OMIM:109195 - BACTERICIDAL PERMEABILITY-INCREASING PROTEIN; BPI
OMIM:109200 - ALOPECIA, ANDROGENETIC, 1; AGA1
OMIM:109270 - SOLUTE CARRIER FAMILY 4 (ANION EXCHANGER), MEMBER 1; SLC4A1
OMIM:109280 - SOLUTE CARRIER FAMILY 4 (ANION EXCHANGER), MEMBER 2; SLC4A2
OMIM:109300 - BANKI SYNDROME
OMIM:109350 - GASTROESOPHAGEAL REFLUX; GER
OMIM:109390 - MOVED TO 301845
OMIM:109400 - BASAL CELL NEVUS SYNDROME; BCNS
OMIM:109480 - BASIGIN; BSG
OMIM:109500 - BASILAR IMPRESSION, PRIMARY
OMIM:109530 - CD48 ANTIGEN; CD48
OMIM:109535 - CD40 ANTIGEN; CD40
OMIM:109540 - B-CELL GROWTH FACTOR; BCGF
OMIM:109543 - LEUKEMIA, CHRONIC LYMPHOCYTIC, SUSCEPTIBILITY TO, 2
OMIM:109545 - TUMOR NECROSIS FACTOR RECEPTOR SUPERFAMILY, MEMBER 17; TNFRSF17
OMIM:109560 - B-CELL LEUKEMIA/LYMPHOMA 3; BCL3
OMIM:109565 - B-CELL LYMPHOMA 6; BCL6
OMIM:109580 - B-CELL TRANSLOCATION GENE 1; BTG1
OMIM:109600 - BEETURIA
OMIM:109610 - TRANSLOCATOR PROTEIN, 18-KD; TSPO
OMIM:109630 - BETA-1-ADRENERGIC RECEPTOR; ADRB1
OMIM:109635 - G PROTEIN-COUPLED RECEPTOR KINASE 2; GRK2
OMIM:109636 - BETA-ADRENERGIC RECEPTOR KINASE 2; ADRBK2
OMIM:109640 - BETA-GLYCEROL PHOSPHATASE; GPB
OMIM:109650 - BEHCET SYNDROME
OMIM:109660 - BETA-AMINO ACIDS, RENAL TRANSPORT OF; AABT
OMIM:109670 - BETA-ADRENERGIC STIMULATION, RESPONSE TO; BAS
OMIM:109675 - ST6 BETA-GALACTOSAMIDE ALPHA-2,6-SIALYLTRANSFERASE 1; ST6GAL1
OMIM:109684 - 17-BETA-HYDROXYSTEROID DEHYDROGENASE I; HSD17B1
OMIM:109685 - 17-BETA-HYDROXYSTEROID DEHYDROGENASE II; HSD17B2
OMIM:109690 - BETA-2-ADRENERGIC RECEPTOR; ADRB2
OMIM:109691 - BETA-3-ADRENERGIC RECEPTOR; ADRB3
OMIM:109700 - BETA-2-MICROGLOBULIN; B2M
OMIM:109710 - BETA-2-MICROGLOBULIN REGULATOR; B2MR
OMIM:109715 - 3-BETA-HYDROXYSTEROID DEHYDROGENASE 1; HSD3B1
OMIM:109720 - BILIARY CIRRHOSIS, PRIMARY, 1; PBC1
OMIM:109730 - AORTIC VALVE DISEASE 1; AOVD1
OMIM:109740 - BIFID NOSE, AUTOSOMAL DOMINANT
OMIM:109750 - BILIVERDIN REDUCTASE A; BLVRA
OMIM:109760 - 5-HYDROXYTRYPTAMINE RECEPTOR 1A; HTR1A
OMIM:109770 - CARCINOEMBRYONIC ANTIGEN-RELATED CELL ADHESION MOLECULE 1; CEACAM1
OMIM:109780 - BKM DNA
OMIM:109800 - BLADDER CANCER
OMIM:109820 - BLADDER DIVERTICULUM
OMIM:109900 - BLEPHAROCHALASIS AND DOUBLE LIP
OMIM:110000 - BLEPHAROCHALASIS, SUPERIOR
OMIM:110050 - BLEPHARONASOFACIAL MALFORMATION SYNDROME
OMIM:110100 - BLEPHAROPHIMOSIS, PTOSIS, AND EPICANTHUS INVERSUS; BPES
OMIM:110150 - BLEPHAROPTOSIS, MYOPIA, AND ECTOPIA LENTIS
OMIM:110250 - BLOOD GROUP--ABO SUPPRESSOR
OMIM:110300 - ABO GLYCOSYLTRANSFERASE; ABO
OMIM:110310 - BLOOD GROUP--ABH ANTIGEN, TYPE 2
OMIM:110350 - BLOOD GROUP--AHONEN; AN
OMIM:110450 - BLOOD GROUP, COLTON SYSTEM; CO
OMIM:110500 - BLOOD GROUP, DIEGO SYSTEM; DI
OMIM:110600 - ADP-RIBOSYLTRANSFERASE 4; ART4
OMIM:110700 - BLOOD GROUP, DUFFY SYSTEM; FY
OMIM:110720 - BLOOD GROUP--En
OMIM:110750 - GLYCOPHORIN C; GYPC
OMIM:110800 - BLOOD GROUP, I SYSTEM; Ii
OMIM:110900 - BLOOD GROUP--KELL SYSTEM; KEL
OMIM:111000 - BLOOD GROUP, KIDD SYSTEM; JK
OMIM:111100 - FUCOSYLTRANSFERASE 3; FUT3
OMIM:111130 - BLOOD GROUP--LKE; LKE
OMIM:111150 - BLOOD GROUP--LUTHERAN INHIBITOR; INLU
OMIM:111200 - BLOOD GROUP--LUTHERAN SYSTEM; LU
OMIM:111250 - BLOOD GROUP SYSTEM, LANDSTEINER-WIENER; LW
OMIM:111300 - BLOOD GROUP, MN; MN
OMIM:111360 - BLOOD GROUP--NEWFOUNDLAND; NFLD
OMIM:111380 - BLOOD GROUP--OK; OK
OMIM:111400 - BLOOD GROUP, P1PK SYSTEM
OMIM:111410 - MOVED TO 111400
OMIM:111500 - BLOOD GROUP--PRIVATE SYSTEMS
OMIM:111600 - BLOOD GROUP, LANGEREIS SYSTEM; LAN
OMIM:111620 - RADIN BLOOD GROUP ANTIGEN; RD
OMIM:111680 - RHESUS BLOOD GROUP, D ANTIGEN; RHD
OMIM:111690 - MOVED TO 111700
OMIM:111700 - RHESUS BLOOD GROUP, CcEe ANTIGENS; RHCE
OMIM:111730 - BETA-1,4-N-ACETYL-GALACTOSAMINYLTRANSFERASE 2; B4GALNT2
OMIM:111740 - BLOOD GROUP, Ss; Ss
OMIM:111750 - BLOOD GROUP--SCIANNA SYSTEM; SC
OMIM:111800 - BLOOD GROUP--STOLTZFUS SYSTEM; Sf
OMIM:112000 - BLOOD GROUP--Ul SYSTEM; UL
OMIM:112010 - BLOOD GROUP--WALDNER TYPE; WD
OMIM:112050 - BLOOD GROUP--WRIGHT ANTIGEN; WR
OMIM:112100 - YT BLOOD GROUP ANTIGEN
OMIM:112200 - BLUE RUBBER BLEB NEVUS
OMIM:112203 - CD80 ANTIGEN; CD80
OMIM:112205 - CD79A ANTIGEN; CD79A
OMIM:112210 - MEMBRANE-SPANNING 4 DOMAINS, SUBFAMILY A, MEMBER 1; MS4A1
OMIM:112240 - COLE-CARPENTER SYNDROME 1; CLCRP1
OMIM:112250 - DIAPHYSEAL MEDULLARY STENOSIS WITH MALIGNANT FIBROUS HISTIOCYTOMA; DMSMFH
OMIM:112260 - GAMMA-CARBOXYGLUTAMIC ACID PROTEIN, BONE; BGLAP
OMIM:112261 - BONE MORPHOGENETIC PROTEIN 2; BMP2
OMIM:112262 - BONE MORPHOGENETIC PROTEIN 4; BMP4
OMIM:112263 - BONE MORPHOGENETIC PROTEIN 3; BMP3
OMIM:112264 - BONE MORPHOGENETIC PROTEIN 1; BMP1
OMIM:112265 - BONE MORPHOGENETIC PROTEIN 5; BMP5
OMIM:112266 - BONE MORPHOGENETIC PROTEIN 6; BMP6
OMIM:112267 - BONE MORPHOGENETIC PROTEIN 7; BMP7
OMIM:112270 - BONE PAIN, PERIODIC
OMIM:112300 - BOOK SYNDROME
OMIM:112310 - BOOMERANG DYSPLASIA
OMIM:112350 - WEISMANN-NETTER SYNDROME; WNS
OMIM:112370 - BRACHMANN-DE LANGE-LIKE FACIAL CHANGES WITH MICROCEPHALY, METATARSUS ADDUCTUS, AND DEVELOPMENTAL DELAY
OMIM:112410 - HYPERTENSION AND BRACHYDACTYLY SYNDROME; HTNB
OMIM:112430 - LONG-THUMB BRACHYDACTYLY SYNDROME
OMIM:112440 - BRACHYDACTYLY, COMBINED B AND E TYPES
OMIM:112450 - BRACHYDACTYLY, PREAXIAL, WITH HALLUX VARUS AND THUMB ABDUCTION
OMIM:112500 - BRACHYDACTYLY, TYPE A1; BDA1
OMIM:112600 - BRACHYDACTYLY, TYPE A2; BDA2
OMIM:112700 - BRACHYDACTYLY, TYPE A3; BDA3
OMIM:112800 - BRACHYDACTYLY, TYPE A4; BDA4
OMIM:112900 - MOVED TO 112800
OMIM:112910 - OSEBOLD-REMONDINI SYNDROME
OMIM:113000 - BRACHYDACTYLY, TYPE B1; BDB1
OMIM:113100 - BRACHYDACTYLY, TYPE C; BDC
OMIM:113200 - BRACHYDACTYLY, TYPE D; BDD
OMIM:113300 - BRACHYDACTYLY, TYPE E1; BDE1
OMIM:113301 - BRACHYDACTYLY, TYPE E, WITH ATRIAL SEPTAL DEFECT, TYPE II
OMIM:113310 - BRACHYDACTYLY-ECTRODACTYLY WITH FIBULAR APLASIA OR HYPOPLASIA
OMIM:113400 - BRACHYDACTYLY-NYSTAGMUS-CEREBELLAR ATAXIA
OMIM:113450 - BRACHYDACTYLY-DISTAL SYMPHALANGISM SYNDROME
OMIM:113470 - BRACHYMESOMELIA-RENAL SYNDROME
OMIM:113475 - BRACHYMETATARSUS IV
OMIM:113477 - BRACHYMORPHISM-ONYCHODYSPLASIA-DYSPHALANGISM SYNDROME
OMIM:113480 - BRACHYTELEPHALANGY WITH CHARACTERISTIC FACIES AND KALLMANN SYNDROME
OMIM:113500 - BRACHYOLMIA TYPE 3; BCYM3
OMIM:113503 - BRADYKININ RECEPTOR B2; BDKRB2
OMIM:113505 - BRAIN-DERIVED NEUROTROPHIC FACTOR; BDNF
OMIM:113508 - TYROSINE 3-MONOOXYGENASE/TRYPTOPHAN 5-MONOOXYGENASE ACTIVATION PROTEIN, ETA ISOFORM; YWHAH
OMIM:113510 - BRAIN-SPECIFIC PROTEIN Pc-1
OMIM:113520 - BRANCHED-CHAIN AMINOTRANSFERASE 1; BCAT1
OMIM:113530 - BRANCHED-CHAIN AMINOTRANSFERASE 2; BCAT2
OMIM:113600 - BRANCHIAL CLEFT ANOMALIES
OMIM:113610 - BRANCHIAL MYOCLONUS WITH SPASTIC PARAPARESIS AND CEREBELLAR ATAXIA
OMIM:113620 - BRANCHIOOCULOFACIAL SYNDROME; BOFS
OMIM:113630 - MOVED TO 151410
OMIM:113640 - MOVED TO 151410
OMIM:113650 - BRANCHIOOTORENAL SYNDROME 1; BOR1
OMIM:113660 - MOVED TO 151410
OMIM:113670 - HYPERTROPHY OF THE BREAST, JUVENILE; JHB
OMIM:113700 - BREASTS AND/OR NIPPLES, APLASIA OR HYPOPLASIA OF, 1; BNAH1
OMIM:113703 - RIBOSOMAL PROTEIN L13; RPL13
OMIM:113705 - BREAST CANCER 1 GENE; BRCA1
OMIM:113710 - TREFOIL FACTOR 1; TFF1
OMIM:113720 - BREAST CANCER-ASSOCIATED DF3 ANTIGEN
OMIM:113721 - BREAST CANCER-RELATED REGULATOR OF TP53
OMIM:113725 - POU DOMAIN, CLASS 4, TRANSCRIPTION FACTOR 2; POU4F2
OMIM:113730 - UNCOUPLING PROTEIN 1; UCP1
OMIM:113750 - ALBINISM, OCULOCUTANEOUS, TYPE VI; OCA6
OMIM:113800 - EPIDERMOLYTIC HYPERKERATOSIS; EHK
OMIM:113810 - DYSTONIN; DST
OMIM:113811 - COLLAGEN, TYPE XVII, ALPHA-1; COL17A1
OMIM:113900 - PROGRESSIVE FAMILIAL HEART BLOCK, TYPE IA; PFHB1A
OMIM:113950 - BUNDLE BRANCH BLOCK, FAMILIAL ISOLATED COMPLETE RIGHT
OMIM:113955 - BUNGAROTOXIN, ALPHA, RECEPTOR FOR; BGTXR
OMIM:113960 - BUTYRYLESTERASE 1
OMIM:113970 - BURKITT LYMPHOMA; BL
OMIM:113995 - COMPLEMENT COMPONENT 5a RECEPTOR 1; C5AR1
OMIM:114000 - CAFFEY DISEASE
OMIM:114010 - CARBAMOYL PHOSPHATE SYNTHETASE/ASPARTATE TRANSCARBAMOYLASE/DIHYDROOROTASE; CAD
OMIM:114019 - CADHERIN 15; CDH15
OMIM:114020 - CADHERIN 2; CDH2
OMIM:114021 - CADHERIN 3; CDH3
OMIM:114025 - CATENIN, ALPHA-2; CTNNA2
OMIM:114030 - CAFE-AU-LAIT SPOTS, MULTIPLE
OMIM:114050 - CALBINDIN 1; CALB1
OMIM:114051 - CALBINDIN 2; CALB2
OMIM:114065 - CALCIFIC AORTIC DISEASE WITH IMMUNOLOGIC ABNORMALITIES, FAMILIAL
OMIM:114070 - ANNEXIN A6; ANXA6
OMIM:114078 - CALCIUM/CALMODULIN-DEPENDENT PROTEIN KINASE II-ALPHA; CAMK2A
OMIM:114080 - CALCIUM/CALMODULIN-DEPENDENT PROTEIN KINASE IV; CAMK4
OMIM:114085 - S100 CALCIUM-BINDING PROTEIN A10; S100A10
OMIM:114090 - CALPASTATIN; CAST
OMIM:114100 - BASAL GANGLIA CALCIFICATION, IDIOPATHIC, CHILDHOOD-ONSET
OMIM:114105 - PROTEIN PHOSPHATASE 3, CATALYTIC SUBUNIT, ALPHA ISOFORM; PPP3CA
OMIM:114230 - CALPAIN 2; CAPN2
OMIM:114106 - PROTEIN PHOSPHATASE 3, CATALYTIC SUBUNIT, BETA ISOFORM; PPP3CB
OMIM:114107 - PROTEIN PHOSPHATASE 3, CATALYTIC SUBUNIT, GAMMA ISOFORM; PPP3CC
OMIM:114110 - S100 CALCIUM-BINDING PROTEIN A6; S100A6
OMIM:114120 - MOVED TO 211900
OMIM:114130 - CALCITONIN/CALCITONIN-RELATED POLYPEPTIDE, ALPHA; CALCA
OMIM:114131 - CALCITONIN RECEPTOR; CALCR
OMIM:114140 - CALLOSITIES, HEREDITARY PAINFUL
OMIM:114150 - CAMPTOBRACHYDACTYLY
OMIM:114160 - CALCITONIN-RELATED POLYPEPTIDE, BETA; CALCB
OMIM:114170 - CALPAIN, SMALL SUBUNIT 1; CAPNS1
OMIM:114180 - CALMODULIN 1; CALM1
OMIM:114181 - MOVED TO 114180
OMIM:114182 - CALMODULIN 2; CALM2
OMIM:114183 - CALMODULIN 3; CALM3
OMIM:114184 - CALMODULIN-LIKE 3; CALML3
OMIM:114190 - CALCITONIN RECEPTOR-LIKE GENE; CALCRL
OMIM:114200 - CAMPTODACTYLY 1; CAMPD1
OMIM:114204 - CALCIUM CHANNEL, VOLTAGE-DEPENDENT, ALPHA-2/DELTA SUBUNIT 1; CACNA2D1
OMIM:114205 - CALCIUM CHANNEL, VOLTAGE-DEPENDENT, L TYPE, ALPHA-1C SUBUNIT; CACNA1C
OMIM:114206 - CALCIUM CHANNEL, VOLTAGE-DEPENDENT, L TYPE, ALPHA-1D SUBUNIT; CACNA1D
OMIM:114207 - CALCIUM CHANNEL, VOLTAGE-DEPENDENT, BETA-1 SUBUNIT; CACNB1
OMIM:114208 - CALCIUM CHANNEL, VOLTAGE-DEPENDENT, L TYPE, ALPHA-1S SUBUNIT; CACNA1S
OMIM:114209 - CALCIUM CHANNEL, VOLTAGE-DEPENDENT, GAMMA-1 SUBUNIT; CACNG1
OMIM:114210 - S100 CALCIUM-BINDING PROTEIN A4; S100A4
OMIM:114212 - CALCYPHOSINE; CAPS
OMIM:114213 - CALDESMON 1; CALD1
OMIM:114217 - CALNEXIN; CANX
OMIM:114220 - CALPAIN 1; CAPN1
OMIM:114240 - CALPAIN 3; CAPN3
OMIM:114250 - CALSEQUESTRIN 1; CASQ1
OMIM:114251 - CALSEQUESTRIN 2; CASQ2
OMIM:114260 - MOVED TO 300006
OMIM:114280 - CAMPATH-1 ANTIGEN; CDW52
OMIM:114290 - CAMPOMELIC DYSPLASIA
OMIM:114300 - ARTHROGRYPOSIS, DISTAL, TYPE 3; DA3
OMIM:114350 - NUCLEOPORIN, 214-KD; NUP214
OMIM:114400 - MOVED TO 120435
OMIM:114450 - CANCER, FAMILIAL, WITH IN VITRO RADIORESISTANCE
OMIM:114480 - BREAST CANCER
OMIM:114500 - COLORECTAL CANCER; CRC
OMIM:114550 - HEPATOCELLULAR CARCINOMA
OMIM:114580 - CANDIDIASIS, FAMILIAL, 1; CANDF1
OMIM:114600 - CANINE TEETH, ABSENCE OF UPPER PERMANENT
OMIM:114610 - CANNABINOID RECEPTOR 1; CNR1
OMIM:114620 - CRANIOFACIOFRONTODIGITAL SYNDROME
OMIM:114650 - CAR FACTOR DEFICIENCY
OMIM:114700 - CARABELLI ANOMALY OF MAXILLARY MOLAR TEETH
OMIM:114750 - CARBONIC ANHYDRASE III; CA3
OMIM:114760 - CARBONIC ANHYDRASE IV; CA4
OMIM:114761 - CARBONIC ANHYDRASE VA; CA5A
OMIM:114770 - CARBONIC ANHYDRASE VII; CA7
OMIM:114780 - CARBONIC ANHYDRASE VI; CA6
OMIM:114800 - CARBONIC ANHYDRASE I; CA1
OMIM:114815 - CARBONIC ANHYDRASE VIII; CA8
OMIM:114830 - CARBONYL REDUCTASE 1; CBR1
OMIM:114835 - CARBOXYLESTERASE 1; CES1
OMIM:114836 - MOVED TO 114835
OMIM:114840 - CARBOXYL-ESTER LIPASE; CEL
OMIM:114841 - MOVED TO 114840
OMIM:114850 - CARBOXYPEPTIDASE A1; CPA1
OMIM:114851 - CARBOXYPEPTIDASE A3, MAST CELL; CPA3
OMIM:114852 - CARBOXYPEPTIDASE B1, TISSUE; CPB1
OMIM:114855 - CARBOXYPEPTIDASE E; CPE
OMIM:114860 - CARBOXYPEPTIDASE M; CPM
OMIM:114890 - CARCINOEMBRYONIC ANTIGEN-RELATED CELL ADHESION MOLECULE 5; CEACAM5
OMIM:114900 - CARCINOID TUMORS, INTESTINAL
OMIM:115000 - CARDIAC ARRHYTHMIA
OMIM:115080 - CARDIAC CONDUCTION DEFECT
OMIM:115150 - CARDIOFACIOCUTANEOUS SYNDROME 1; CFC1
OMIM:115195 - CARDIOMYOPATHY, FAMILIAL HYPERTROPHIC, 2; CMH2
OMIM:115196 - CARDIOMYOPATHY, FAMILIAL HYPERTROPHIC, 3; CMH3
OMIM:115197 - CARDIOMYOPATHY, FAMILIAL HYPERTROPHIC, 4; CMH4
OMIM:115198 - MOVED TO 192600 AND 115197
OMIM:115200 - CARDIOMYOPATHY, DILATED, 1A; CMD1A
OMIM:115210 - CARDIOMYOPATHY, FAMILIAL RESTRICTIVE, 1; RCM1
OMIM:115250 - COLLAGENOMA, FAMILIAL CUTANEOUS
OMIM:115300 - HYPERCAROTENEMIA AND VITAMIN A DEFICIENCY, AUTOSOMAL DOMINANT; HCVAD
OMIM:115310 - PARAGANGLIOMAS 4; PGL4
OMIM:115400 - CARPAL DISPLACEMENT
OMIM:115430 - CARPAL TUNNEL SYNDROME; CTS1
OMIM:115435 - HYALURONAN AND PROTEOGLYCAN LINK PROTEIN 1; HAPLN1
OMIM:115437 - MATRILIN 1; MATN1
OMIM:115440 - CASEIN KINASE II, ALPHA-1; CSNK2A1
OMIM:115441 - CASEIN KINASE II, BETA; CSNK2B
OMIM:115442 - CASEIN KINASE II, ALPHA-2; CSNK2A2
OMIM:115450 - CASEIN, ALPHA; CSN1
OMIM:115460 - CASEIN, BETA; CSN2
OMIM:115470 - CAT EYE SYNDROME; CES
OMIM:115500 - CATALASE; CAT
OMIM:115501 - TYROSINASE-RELATED PROTEIN 1; TYRP1
OMIM:115645 - CATARACT, ABERRANT ORAL FRENULA, AND GROWTH RETARDATION
OMIM:115650 - CATARACT 32, MULTIPLE TYPES; CTRCT32
OMIM:115660 - CATARACT 7; CTRCT7
OMIM:115665 - CATARACT 8, MULTIPLE TYPES; CTRCT8
OMIM:115700 - CATARACT 4, MULTIPLE TYPES; CTRCT4
OMIM:115800 - CATARACT 29; CTRCT29
OMIM:115900 - CATARACT 42; CTRCT42
OMIM:116100 - CATARACT 20, MULTIPLE TYPES; CTRCT20
OMIM:116150 - MOVED TO 116200 AND 107250
OMIM:116200 - CATARACT 1, MULTIPLE TYPES; CTRCT1
OMIM:116300 - CATARACT 30, MULTIPLE TYPES; CTRCT30
OMIM:116400 - CATARACT 41; CTRCT41
OMIM:116600 - CATARACT 6, MULTIPLE TYPES; CTRCT6
OMIM:116700 - CATARACT 13 WITH ADULT i PHENOTYPE; CTRCT13
OMIM:116790 - CATECHOL-O-METHYLTRANSFERASE; COMT
OMIM:116800 - CATARACT 5, MULTIPLE TYPES; CTRCT5
OMIM:116805 - CATENIN, ALPHA-1; CTNNA1
OMIM:116806 - CATENIN, BETA-1; CTNNB1
OMIM:116810 - CATHEPSIN B; CTSB
OMIM:116820 - CATHEPSIN H; CTSH
OMIM:116830 - CATHEPSIN G; CTSG
OMIM:116831 - GRANZYME H; GZMH
OMIM:116840 - CATHEPSIN D; CTSD
OMIM:116845 - CATHEPSIN S; CTSS
OMIM:116850 - CATATRICHY
OMIM:116860 - CEREBRAL CAVERNOUS MALFORMATIONS; CCM
OMIM:116870 - CELIAC ARTERY STENOSIS FROM COMPRESSION BY MEDIAN ARCUATE LIGAMENT OF DIAPHRAGM
OMIM:116880 - CATHEPSIN L; CTSL
OMIM:116890 - CATHEPSIN E; CTSE
OMIM:116896 - CUT-LIKE HOMEOBOX 1; CUX1
OMIM:116897 - CCAAT/ENHANCER-BINDING PROTEIN, ALPHA; CEBPA
OMIM:116898 - CCAAT/ENHANCER-BINDING PROTEIN, DELTA; CEBPD
OMIM:116899 - CYCLIN-DEPENDENT KINASE INHIBITOR 1A; CDKN1A
OMIM:116900 - CDC28 PROTEIN KINASE 1B; CKS1B
OMIM:116901 - CDC2-ASSOCIATED PROTEIN CKS2; CKS2
OMIM:116920 - LEUKOCYTE ADHESION DEFICIENCY, TYPE I; LAD
OMIM:116930 - CELL ADHESION MOLECULE, NEURAL, 1; NCAM1
OMIM:116935 - MOVED TO 602783
OMIM:116940 - CYCLIN-DEPENDENT KINASE 1; CDK1
OMIM:116945 - MINICHROMOSOME MAINTENANCE COMPLEX COMPONENT 2; MCM2
OMIM:116946 - CELL DIVISION CYCLE 27; CDC27
OMIM:116947 - CELL DIVISION CYCLE 25A; CDC25A
OMIM:116948 - CELL DIVISION CYCLE 34, S. CEREVISIAE, HOMOLOG OF; CDC34
OMIM:116949 - CELL DIVISION CYCLE 25B; CDC25B
OMIM:116950 - TEMPERATURE-SENSITIVE AF8 COMPLEMENT; AF8T
OMIM:116951 - CYCLIN-DEPENDENT KINASE 11A; CDK11A
OMIM:116952 - CELL DIVISION CYCLE 42; CDC42
OMIM:116953 - CYCLIN-DEPENDENT KINASE 2; CDK2
OMIM:116954 - MOVED TO 120920
OMIM:116955 - CCHC-TYPE ZINC FINGER NUCLEIC ACID-BINDING PROTEIN; CNBP
OMIM:116957 - RETINOBLASTOMA-LIKE 1; RBL1
OMIM:116960 - MORTALITY FACTOR 4; MORF4
OMIM:117000 - CENTRAL CORE DISEASE OF MUSCLE; CCD
OMIM:117100 - CENTRALOPATHIC EPILEPSY
OMIM:117139 - CENTROMERIC PROTEIN A; CENPA
OMIM:117140 - CENTROMERIC PROTEIN B; CENPB
OMIM:117141 - CENTROMERIC PROTEIN C1; CENPC1
OMIM:117142 - CENTROMERIC PROTEIN D; CENPD
OMIM:117143 - CENTROMERIC PROTEIN E; CENPE
OMIM:117200 - REMOVED FROM DATABASE
OMIM:117210 - SPINOCEREBELLAR ATAXIA 31; SCA31
OMIM:117300 - CEREBRAL AMYLOID ANGIOPATHY, ITM2B-RELATED, 2
OMIM:117340 - CEREBELLAR DEGENERATION-RELATED AUTOANTIGEN 2; CDR2
OMIM:117350 - MOVED TO 183090
OMIM:117360 - SPINOCEREBELLAR ATAXIA 29; SCA29
OMIM:117400 - MOVED TO 164400 AND 117210
OMIM:117550 - SOTOS SYNDROME 1; SOTOS1
OMIM:117600 - CEREBRAL SARCOMA
OMIM:117650 - CEREBROCOSTOMANDIBULAR SYNDROME; CCMS
OMIM:117700 - CERULOPLASMIN; CP
OMIM:117800 - APOCRINE GLAND SECRETION, VARIATION IN
OMIM:117850 - CERVICAL HYPERTRICHOSIS WITH UNDERLYING KYPHOSCOLIOSIS
OMIM:117900 - CERVICAL RIB
OMIM:118000 - CERVICAL VERTEBRAL BRIDGE
OMIM:118005 - CERVICAL VERTEBRAL DYSPLASIA
OMIM:118100 - KLIPPEL-FEIL SYNDROME 1, AUTOSOMAL DOMINANT; KFS1
OMIM:118150 - MOVED TO 107776
OMIM:118190 - HEAT-SHOCK 60-KD PROTEIN 1; HSPD1
OMIM:118200 - CHARCOT-MARIE-TOOTH DISEASE, DEMYELINATING, TYPE 1B; CMT1B
OMIM:118210 - CHARCOT-MARIE-TOOTH DISEASE, AXONAL, TYPE 2A1; CMT2A1
OMIM:118220 - CHARCOT-MARIE-TOOTH DISEASE, DEMYELINATING, TYPE 1A; CMT1A
OMIM:118230 - CHARCOT-MARIE-TOOTH DISEASE, GUADALAJARA NEURONAL TYPE
OMIM:118300 - CHARCOT-MARIE-TOOTH DISEASE AND DEAFNESS
OMIM:118301 - CHARCOT-MARIE-TOOTH DISEASE WITH PTOSIS AND PARKINSONISM
OMIM:118330 - CHEILITIS GLANDULARIS
OMIM:118350 - CHEMODECTOMA, INTRAABDOMINAL, WITH CUTANEOUS ANGIOLIPOMAS
OMIM:118400 - CHERUBISM
OMIM:118420 - CHIARI MALFORMATION TYPE I
OMIM:118423 - CHIMERIN 1; CHN1
OMIM:118425 - CHLORIDE CHANNEL 1, SKELETAL MUSCLE; CLCN1
OMIM:118430 - CHLORPROPAMIDE-ALCOHOL FLUSHING; CPAF
OMIM:118440 - CHOLECYSTOKININ; CCK
OMIM:118444 - CHOLECYSTOKININ A RECEPTOR; CCKAR
OMIM:118445 - CHOLECYSTOKININ B RECEPTOR; CCKBR
OMIM:118450 - ALAGILLE SYNDROME 1; ALGS1
OMIM:118455 - CYTOCHROME P450, SUBFAMILY VIIA, POLYPEPTIDE 1; CYP7A1
OMIM:118457 - CHOLESTEROL CRYSTALLIZATION INHIBITOR; CCI
OMIM:118470 - CHOLESTERYL ESTER TRANSFER PROTEIN, PLASMA; CETP
OMIM:118480 - MOVED TO 134634
OMIM:118485 - CYTOCHROME P450, SUBFAMILY XIA, POLYPEPTIDE 1; CYP11A1
OMIM:118490 - CHOLINE ACETYLTRANSFERASE; CHAT
OMIM:118491 - CHOLINE KINASE, ALPHA; CHKA
OMIM:118493 - CHOLINERGIC RECEPTOR, MUSCARINIC, 2; CHRM2
OMIM:118494 - CHOLINERGIC RECEPTOR, MUSCARINIC, 3; CHRM3
OMIM:118495 - CHOLINERGIC RECEPTOR, MUSCARINIC, 4; CHRM4
OMIM:118496 - CHOLINERGIC RECEPTOR, MUSCARINIC, 5; CHRM5
OMIM:118502 - CHOLINERGIC RECEPTOR, NEURONAL NICOTINIC, ALPHA POLYPEPTIDE 2; CHRNA2
OMIM:118503 - CHOLINERGIC RECEPTOR, NEURONAL NICOTINIC, ALPHA POLYPEPTIDE 3; CHRNA3
OMIM:118504 - CHOLINERGIC RECEPTOR, NEURONAL NICOTINIC, ALPHA POLYPEPTIDE 4; CHRNA4
OMIM:118505 - CHOLINERGIC RECEPTOR, NEURONAL NICOTINIC, ALPHA POLYPEPTIDE 5; CHRNA5
OMIM:118507 - CHOLINERGIC RECEPTOR, NEURONAL NICOTINIC, BETA POLYPEPTIDE 2; CHRNB2
OMIM:118508 - CHOLINERGIC RECEPTOR, NEURONAL NICOTINIC, BETA POLYPEPTIDE 3; CHRNB3
OMIM:118509 - CHOLINERGIC RECEPTOR, NEURONAL NICOTINIC, BETA POLYPEPTIDE 4; CHRNB4
OMIM:118510 - CHOLINERGIC RECEPTOR, MUSCARINIC, 1; CHRM1
OMIM:118511 - CHOLINERGIC RECEPTOR, NEURONAL NICOTINIC, ALPHA POLYPEPTIDE 7; CHRNA7
OMIM:118600 - CHONDROCALCINOSIS 2; CCAL2
OMIM:118610 - CHONDROCALCINOSIS DUE TO APATITE CRYSTAL DEPOSITION
OMIM:118650 - CHONDRODYSPLASIA PUNCTATA, AUTOSOMAL DOMINANT
OMIM:118651 - CHONDRODYSPLASIA PUNCTATA, TIBIA-METACARPAL TYPE
OMIM:118661 - VERSICAN; VCAN
OMIM:118670 - CHONDRONECTIN
OMIM:118700 - CHOREA, BENIGN HEREDITARY; BHC
OMIM:118750 - CHOREOATHETOSIS, FAMILIAL INVERTED
OMIM:118800 - PAROXYSMAL NONKINESIGENIC DYSKINESIA 1; PNKD1
OMIM:118820 - CHORIONIC SOMATOMAMMOTROPIN HORMONE 2; CSH2
OMIM:118825 - CHM-LIKE; CHML
OMIM:118830 - CHYLOMICRONEMIA, FAMILIAL, DUE TO CIRCULATING INHIBITOR OF LIPOPROTEIN LIPASE
OMIM:118840 - CHROMATE RESISTANCE; CHR
OMIM:118850 - CHORIONIC GONADOTROPIN, ALPHA CHAIN; CGA
OMIM:118860 - CHORIONIC GONADOTROPIN, BETA CHAIN; CGB
OMIM:118865 - CHOROIDAL OSTEOMA, BILATERAL
OMIM:118870 - CHROMOSOMAL PROTEIN, NONHISTONE 1; NHCP1
OMIM:118880 - CHROMOSOMAL PROTEIN, NONHISTONE 2; NHCP2
OMIM:118888 - CHYMOTRYPSIN-LIKE PROTEASE; CTRL
OMIM:118890 - CHYMOTRYPSINOGEN B1; CTRB1
OMIM:118900 - CIRRHOSIS, FAMILIAL
OMIM:118910 - CHROMOGRANIN A; CHGA
OMIM:118920 - CHROMOGRANIN B; CHGB
OMIM:118930 - SECRETOGRANIN II; SCG2
OMIM:118938 - CHYMASE 1; CMA1
OMIM:118940 - MOVED TO 118938
OMIM:118943 - CHYMOSIN PSEUDOGENE; CYMP
OMIM:118945 - CILIARY NEUROTROPHIC FACTOR; CNTF
OMIM:118946 - CILIARY NEUROTROPHIC FACTOR RECEPTOR; CNTFR
OMIM:118950 - CITRATE SYNTHASE, MITOCHONDRIAL; CS
OMIM:118953 - MOVED TO 192020
OMIM:118955 - CLATHRIN, HEAVY POLYPEPTIDE; CLTC
OMIM:118960 - CLATHRIN, LIGHT POLYPEPTIDE A; CLTA
OMIM:118970 - CLATHRIN, LIGHT POLYPEPTIDE B; CLTB
OMIM:118980 - CLAVICLE, PSEUDARTHROSIS OF, CONGENITAL
OMIM:118990 - SPERM-SPECIFIC ANTIGEN 2; SSFA2
OMIM:119000 - CLEFT CHIN
OMIM:119100 - SPLIT-HAND/FOOT MALFORMATION WITH LONG BONE DEFICIENCY 1; SHFLD1
OMIM:119300 - VAN DER WOUDE SYNDROME 1; VWS1
OMIM:119500 - POPLITEAL PTERYGIUM SYNDROME; PPS
OMIM:119530 - OROFACIAL CLEFT 1; OFC1
OMIM:119540 - CLEFT PALATE, ISOLATED; CPI
OMIM:119550 - SYNGNATHIA
OMIM:119570 - CLEFT SOFT PALATE
OMIM:119580 - BLEPHAROCHEILODONTIC SYNDROME 1; BCDS1
OMIM:119600 - CLEIDOCRANIAL DYSPLASIA; CCD
OMIM:119650 - CLEIDORHIZOMELIC SYNDROME
OMIM:119800 - CLUBFOOT, CONGENITAL, WITH OR WITHOUT DEFICIENCY OF LONG BONES AND/OR MIRROR-IMAGE POLYDACTYLY; CCF
OMIM:119900 - DIGITAL CLUBBING, ISOLATED CONGENITAL
OMIM:119915 - CLUSTER HEADACHE, FAMILIAL
OMIM:120000 - COARCTATION OF AORTA
OMIM:120040 - COCHLEOSACCULAR DEGENERATION WITH PROGRESSIVE CATARACTS
OMIM:120050 - COXSACKIEVIRUS B3 SUSCEPTIBILITY; CXB3S
OMIM:120070 - COLLAGEN, TYPE IV, ALPHA-3; COL4A3
OMIM:120080 - COLCHICINE RESISTANCE
OMIM:120090 - COLLAGEN, TYPE IV, ALPHA-2; COL4A2
OMIM:120100 - FAMILIAL COLD AUTOINFLAMMATORY SYNDROME 1; FCAS1
OMIM:120105 - COLIPASE, PANCREATIC; CLPS
OMIM:120110 - COLLAGEN, TYPE X, ALPHA-1; COL10A1
OMIM:120120 - COLLAGEN, TYPE VII, ALPHA-1; COL7A1
OMIM:120130 - COLLAGEN, TYPE IV, ALPHA-1; COL4A1
OMIM:120131 - COLLAGEN, TYPE IV, ALPHA-4; COL4A4
OMIM:120140 - COLLAGEN, TYPE II, ALPHA-1; COL2A1
OMIM:120150 - COLLAGEN, TYPE I, ALPHA-1; COL1A1
OMIM:120160 - COLLAGEN, TYPE I, ALPHA-2; COL1A2
OMIM:120165 - COLLAGEN, TYPE XIX, ALPHA-1; COL19A1
OMIM:120170 - MOVED TO 120190
OMIM:120180 - COLLAGEN, TYPE III, ALPHA-1; COL3A1
OMIM:120190 - COLLAGEN, TYPE V, ALPHA-2; COL5A2
OMIM:120200 - COLOBOMA, OCULAR, AUTOSOMAL DOMINANT
OMIM:120210 - COLLAGEN, TYPE IX, ALPHA-1; COL9A1
OMIM:120215 - COLLAGEN, TYPE V, ALPHA-1; COL5A1
OMIM:120216 - COLLAGEN, TYPE V, ALPHA-3; COL5A3
OMIM:120220 - COLLAGEN, TYPE VI, ALPHA-1; COL6A1
OMIM:120240 - COLLAGEN, TYPE VI, ALPHA-2; COL6A2
OMIM:120250 - COLLAGEN, TYPE VI, ALPHA-3; COL6A3
OMIM:120251 - COLLAGEN, TYPE VIII, ALPHA-1; COL8A1
OMIM:120252 - COLLAGEN, TYPE VIII, ALPHA-2; COL8A2
OMIM:120260 - COLLAGEN, TYPE IX, ALPHA-2; COL9A2
OMIM:120270 - COLLAGEN, TYPE IX, ALPHA-3; COL9A3
OMIM:120280 - COLLAGEN, TYPE XI, ALPHA-1; COL11A1
OMIM:120290 - COLLAGEN, TYPE XI, ALPHA-2; COL11A2
OMIM:120300 - COLOBOMA OF MACULA
OMIM:120310 - MOVED TO 120140
OMIM:120320 - COLLAGEN, TYPE XII, ALPHA-1; COL12A1
OMIM:120321 - MOVED TO 120320
OMIM:120324 - COLLAGEN, TYPE XIV, ALPHA-1; COL14A1
OMIM:120325 - COLLAGEN, TYPE XV, ALPHA-1; COL15A1
OMIM:120326 - COLLAGEN, TYPE XVI, ALPHA-1; COL16A1
OMIM:120327 - MOVED TO 113811
OMIM:120328 - COLLAGEN, TYPE XVIII, ALPHA-1; COL18A1
OMIM:120330 - PAPILLORENAL SYNDROME; PAPRS
OMIM:120340 - COLLAGEN, TYPE I, ALPHA, RECEPTOR; COL1AR
OMIM:120350 - COLLAGEN, TYPE XIII, ALPHA-1; COL13A1
OMIM:120353 - MATRIX METALLOPROTEINASE 1; MMP1
OMIM:120355 - MATRIX METALLOPROTEINASE 8; MMP8
OMIM:120360 - MATRIX METALLOPROTEINASE 2; MMP2
OMIM:120361 - MATRIX METALLOPROTEINASE 9; MMP9
OMIM:120400 - COLOBOMA OF MACULA WITH TYPE B BRACHYDACTYLY
OMIM:120420 - COLONY-STIMULATING FACTOR 1; CSF1
OMIM:120430 - COLOBOMA OF OPTIC NERVE
OMIM:120433 - COLOBOMA, OCULAR, WITH OR WITHOUT HEARING IMPAIRMENT, CLEFT LIP/PALATE, AND/OR MENTAL RETARDATION; COB1
OMIM:120435 - LYNCH SYNDROME I
OMIM:120436 - MutL, E. COLI, HOMOLOG OF, 1; MLH1
OMIM:120440 - COLONIC VARICES WITHOUT PORTAL HYPERTENSION
OMIM:120450 - COMEDONES, FAMILIAL DYSKERATOTIC
OMIM:120460 - MOVED TO 191170
OMIM:120470 - DCC NETRIN 1 RECEPTOR; DCC
OMIM:120500 - COMMISSURAL LIP PITS
OMIM:120502 - BRANCHIOOTIC SYNDROME 2
OMIM:120520 - MEMBRANE METALLOENDOPEPTIDASE; MME
OMIM:120550 - COMPLEMENT COMPONENT 1, q SUBCOMPONENT, A CHAIN; C1QA
OMIM:120560 - COMPLEMENT COMPONENT C1q, FIBROBLAST TYPE
OMIM:120570 - COMPLEMENT COMPONENT 1, q SUBCOMPONENT, B CHAIN; C1QB
OMIM:120575 - COMPLEMENT COMPONENT 1, q SUBCOMPONENT, C CHAIN; C1QC
OMIM:120577 - COMPLEMENT COMPONENT 1, q SUBCOMPONENT, RECEPTOR 1; C1QR1
OMIM:120580 - COMPLEMENT COMPONENT 1, s SUBCOMPONENT; C1S
OMIM:120620 - COMPLEMENT COMPONENT RECEPTOR 1; CR1
OMIM:120650 - COMPLEMENT COMPONENT RECEPTOR 2; CR2
OMIM:120700 - COMPLEMENT COMPONENT 3; C3
OMIM:120790 - COMPLEMENT COMPONENT 4, PARTIAL DEFICIENCY OF
OMIM:120810 - COMPLEMENT COMPONENT 4A; C4A
OMIM:120820 - COMPLEMENT COMPONENT 4B; C4B
OMIM:120830 - COMPLEMENT COMPONENT 4-BINDING PROTEIN, ALPHA; C4BPA
OMIM:120831 - COMPLEMENT COMPONENT 4-BINDING PROTEIN, BETA CHAIN; C4BPB
OMIM:120832 - MOVED TO 120830
OMIM:120900 - COMPLEMENT COMPONENT 5; C5
OMIM:120920 - CD46 ANTIGEN; CD46
OMIM:120930 - COMPLEMENT COMPONENT 8, GAMMA SUBUNIT; C8G
OMIM:120940 - COMPLEMENT COMPONENT 9; C9
OMIM:120950 - COMPLEMENT COMPONENT 8, ALPHA SUBUNIT; C8A
OMIM:120960 - COMPLEMENT COMPONENT 8, BETA SUBUNIT; C8B
OMIM:120970 - CONE-ROD DYSTROPHY 2; CORD2
OMIM:120980 - INTEGRIN, ALPHA-M; ITGAM
OMIM:121000 - REMOVED FROM DATABASE
OMIM:121009 - CONNECTIVE TISSUE GROWTH FACTOR; CTGF
OMIM:121010 - PRO-PLATELET BASIC PROTEIN; PPBP
OMIM:121011 - GAP JUNCTION PROTEIN, BETA-2; GJB2
OMIM:121012 - GAP JUNCTION PROTEIN, ALPHA-4; GJA4
OMIM:121013 - GAP JUNCTION PROTEIN, ALPHA-5; GJA5
OMIM:121014 - GAP JUNCTION PROTEIN, ALPHA-1; GJA1
OMIM:121015 - GAP JUNCTION PROTEIN, ALPHA-3; GJA3
OMIM:121020 - MOVED TO 160120
OMIM:121050 - ARTHROGRYPOSIS, DISTAL, TYPE 9; DA9
OMIM:121070 - ARTHROGRYPOSIS, DISTAL, TYPE 2E
OMIM:121200 - SEIZURES, BENIGN FAMILIAL NEONATAL, 1; BFNS1
OMIM:121201 - SEIZURES, BENIGN FAMILIAL NEONATAL, 2; BFNS2
OMIM:121210 - FEBRILE SEIZURES, FAMILIAL, 1; FEB1
OMIM:121250 - MOVED TO 300088
OMIM:121270 - COPPER DEFICIENCY, FAMILIAL BENIGN
OMIM:121300 - COPROPORPHYRIA, HEREDITARY; HCP
OMIM:121350 - CORACOCLAVICULAR JOINT, ANOMALOUS
OMIM:121360 - CORE-BINDING FACTOR, BETA SUBUNIT; CBFB
OMIM:121390 - CORNEA GUTTATA WITH ANTERIOR POLAR CATARACTS
OMIM:121400 - CORNEA PLANA 1, AUTOSOMAL DOMINANT; CNA1
OMIM:121450 - CORNEAL DEGENERATION, RIBBONLIKE, WITH DEAFNESS
OMIM:121700 - MOVED TO 122000
OMIM:121800 - SCHNYDER CORNEAL DYSTROPHY; SCCD
OMIM:121820 - CORNEAL DYSTROPHY, EPITHELIAL BASEMENT MEMBRANE; EBMD
OMIM:121850 - CORNEAL DYSTROPHY, FLECK
OMIM:121900 - CORNEAL DYSTROPHY, GROENOUW TYPE I; CDGG1
OMIM:123280 - CREATINE KINASE, BRAIN TYPE; CKB
OMIM:122000 - CORNEAL DYSTROPHY, POSTERIOR POLYMORPHOUS, 1; PPCD1
OMIM:122100 - CORNEAL DYSTROPHY, MEESMANN; MECD
OMIM:122200 - CORNEAL DYSTROPHY, LATTICE TYPE I; LCD1
OMIM:122400 - EPITHELIAL RECURRENT EROSION DYSTROPHY; ERED
OMIM:122430 - CORNEAL HYPESTHESIA WITH RETINAL ABNORMALITIES, SENSORINEURAL DEAFNESS, UNUSUAL FACIES, PERSISTENT DUCTUS ARTERIOSUS, AND MENTAL RETARDATION
OMIM:122440 - CORNEODERMATOOSSEOUS SYNDROME
OMIM:122450 - CORNEAL HYPESTHESIA, FAMILIAL
OMIM:122455 - CORONARY ARTERY DISSECTION, SPONTANEOUS
OMIM:122460 - HUMAN CORONAVIRUS SENSITIVITY; HCVS
OMIM:122470 - CORNELIA DE LANGE SYNDROME 1; CDLS1
OMIM:122480 - MOVED TO 166740
OMIM:122500 - SERPIN PEPTIDASE INHIBITOR, CLADE A, MEMBER 6; SERPINA6
OMIM:122550 - CORTICOSTERONE SIDE-CHAIN ISOMERASE; CSCI
OMIM:122559 - CORTICOTROPIN-RELEASING HORMONE-BINDING PROTEIN; CRHBP
OMIM:122560 - CORTICOTROPIN-RELEASING HORMONE; CRH
OMIM:122561 - CORTICOTROPIN-RELEASING HORMONE RECEPTOR 1; CRHR1
OMIM:122580 - COSTOCORACOID LIGAMENT, CONGENITALLY SHORT
OMIM:122600 - SPONDYLOCOSTAL DYSOSTOSIS 5; SCDO5
OMIM:122700 - COUMARIN RESISTANCE
OMIM:122720 - CYTOCHROME P450, SUBFAMILY IIA, POLYPEPTIDE 6; CYP2A6
OMIM:122750 - COXA VARA
OMIM:122780 - COXOAURICULAR SYNDROME
OMIM:122850 - CRANIOACROFACIAL SYNDROME
OMIM:122860 - CRANIODIAPHYSEAL DYSPLASIA, AUTOSOMAL DOMINANT; CDD
OMIM:122880 - CRANIOFACIAL-DEAFNESS-HAND SYNDROME; CDHS
OMIM:122900 - CRANIOFACIAL DYSOSTOSIS WITH DIAPHYSEAL HYPERPLASIA
OMIM:122920 - MOVED TO 304110
OMIM:123000 - CRANIOMETAPHYSEAL DYSPLASIA, AUTOSOMAL DOMINANT; CMDD
OMIM:123050 - CRANIORHINY
OMIM:123100 - CRANIOSYNOSTOSIS 1; CRS1
OMIM:123101 - MUSCLE SEGMENT HOMEOBOX, DROSOPHILA, HOMOLOG OF, 2; MSX2
OMIM:123150 - JACKSON-WEISS SYNDROME; JWS
OMIM:123155 - HYDROCEPHALUS, AUTOSOMAL DOMINANT; HDCPH1
OMIM:123260 - C-REACTIVE PROTEIN, PENTRAXIN-RELATED; CRP
OMIM:123270 - CREATINE KINASE, BRAIN TYPE, ECTOPIC EXPRESSION OF; CKBE
OMIM:123290 - CREATINE KINASE, MITOCHONDRIAL 1B; CKMT1B
OMIM:123295 - CREATINE KINASE, MITOCHONDRIAL 2; CKMT2
OMIM:123310 - CREATINE KINASE, MUSCLE TYPE; CKM
OMIM:123320 - CREATINE PHOSPHOKINASE, ELEVATED SERUM
OMIM:123400 - CREUTZFELDT-JAKOB DISEASE; CJD
OMIM:123450 - CRI-DU-CHAT SYNDROME
OMIM:123500 - CROUZON SYNDROME
OMIM:123540 - CRYOFIBRINOGENEMIA, FAMILIAL PRIMARY
OMIM:123550 - CRYOGLOBULINEMIA, FAMILIAL MIXED
OMIM:123555 - MOVED TO 125220
OMIM:123557 - CRYPTOTIA, FAMILIAL
OMIM:123560 - CRYPTOMICROTIA-BRACHYDACTYLY SYNDROME
OMIM:123570 - CRYPTOPHTHALMOS, UNILATERAL OR BILATERAL, ISOLATED
OMIM:123580 - CRYSTALLIN, ALPHA-A; CRYAA
OMIM:123590 - CRYSTALLIN, ALPHA-B; CRYAB
OMIM:123610 - CRYSTALLIN, BETA-A1; CRYBA1
OMIM:123620 - CRYSTALLIN, BETA-B2; CRYBB2
OMIM:123630 - CRYSTALLIN, BETA-B3; CRYBB3
OMIM:123631 - CRYSTALLIN, BETA-A4; CRYBA4
OMIM:123660 - CRYSTALLIN, GAMMA-A; CRYGA
OMIM:123670 - CRYSTALLIN, GAMMA-B; CRYGB
OMIM:123680 - CRYSTALLIN, GAMMA-C; CRYGC
OMIM:123690 - CRYSTALLIN, GAMMA-D; CRYGD
OMIM:123691 - CRYSTALLIN, ZETA; CRYZ
OMIM:123695 - PHOSPHATE CYTIDYLYLTRANSFERASE 1, CHOLINE, ALPHA ISOFORM; PCYT1A
OMIM:123700 - CUTIS LAXA, AUTOSOMAL DOMINANT 1; ADCL1
OMIM:123710 - MOVED TO 123660
OMIM:123720 - MOVED TO 123660
OMIM:123730 - CRYSTALLIN, GAMMA-S; CRYGS
OMIM:123740 - CRYSTALLIN, MU; CRYM
OMIM:123790 - BEARE-STEVENSON CUTIS GYRATA SYNDROME; BSTVS
OMIM:123803 - ACTIVATING TRANSCRIPTION FACTOR 1; ATF1
OMIM:123805 - PHOSPHODIESTERASE 3A, cGMP-INHIBITED; PDE3A
OMIM:123810 - cAMP RESPONSE ELEMENT-BINDING PROTEIN 1; CREB1
OMIM:123811 - ACTIVATING TRANSCRIPTION FACTOR 2; ATF2
OMIM:123812 - cAMP RESPONSE ELEMENT MODULATOR; CREM
OMIM:123825 - CYCLIC NUCLEOTIDE-GATED CHANNEL, ALPHA-1; CNGA1
OMIM:123828 - CYCLIN-DEPENDENT KINASE 3; CDK3
OMIM:123829 - CYCLIN-DEPENDENT KINASE 4; CDK4
OMIM:123830 - CYCLIC NUCLEOTIDE PHOSPHODIESTERASE; CNP
OMIM:123831 - CYCLIN-DEPENDENT KINASE 5; CDK5
OMIM:123832 - CYCLIN-DEPENDENT KINASE INHIBITOR 3; CDKN3
OMIM:123833 - CYCLIN D2; CCND2
OMIM:123834 - CYCLIN D3; CCND3
OMIM:123835 - CYCLIN A2; CCNA2
OMIM:123836 - CYCLIN B1; CCNB1
OMIM:123837 - CYCLIN E1; CCNE1
OMIM:123838 - CYCLIN C; CCNC
OMIM:123839 - MOVED TO 600262
OMIM:123840 - PEPTIDYL-PROLYL ISOMERASE A; PPIA
OMIM:123841 - PEPTIDYL-PROLYL ISOMERASE B; PPIB
OMIM:123842 - PEPTIDYL-PROLYL ISOMERASE C; PPIC
OMIM:123850 - MOVED TO 132700
OMIM:123853 - CYPRUS FACIAL NEUROMUSCULOSKELETAL SYNDROME
OMIM:123855 - CYSTATIN 1; CST1
OMIM:123856 - CYSTATIN 2; CST2
OMIM:123857 - CYSTATIN 4; CST4
OMIM:123858 - CYSTATIN 5; CST5
OMIM:123859 - CYSTEINYL-tRNA SYNTHETASE; CARS
OMIM:123860 - CYTIDINE 5-PRIME TRIPHOSPHATE SYNTHETASE 1; CTPS1
OMIM:123864 - CYTOCHROME c OXIDASE, SUBUNIT 4I1; COX4I1
OMIM:123866 - CYTOCHROME c OXIDASE, SUBUNIT 5B; COX5B
OMIM:123870 - CYTOCHROME c OXIDASE, SUBUNIT 8A; COX8A
OMIM:123875 - CYSTEINE-RICH INTESTINAL PROTEIN 1; CRIP1
OMIM:123876 - CYSTEINE- AND GLYCINE-RICH PROTEIN 1; CSRP1
OMIM:123880 - CYSTIC ANGIOMATOSIS OF BONE, DIFFUSE
OMIM:123885 - S100 CALCIUM-BINDING PROTEIN A8; S100A8
OMIM:123886 - S100 CALCIUM-BINDING PROTEIN A9; S100A9
OMIM:123889 - INTERLEUKIN 10 RECEPTOR, BETA; IL10RB
OMIM:123890 - CYTOTOXIC T LYMPHOCYTE-ASSOCIATED 4; CTLA4
OMIM:123900 - EZRIN; EZR
OMIM:123910 - GRANZYME B; GZMB
OMIM:123920 - CYTIDINE DEAMINASE; CDA
OMIM:123930 - CYTOCHROME P450, SUBFAMILY IIB, POLYPEPTIDE 6; CYP2B6
OMIM:123940 - KERATIN 4, TYPE II; KRT4
OMIM:123950 - MOVED TO 250790
OMIM:123960 - MOVED TO 122720
OMIM:123970 - CYTOCHROME C, SOMATIC; CYCS
OMIM:123980 - CYTOCHROME C1; CYC1
OMIM:123995 - CYTOCHROME c OXIDASE, SUBUNIT 7A1; COX7A1
OMIM:123996 - CYTOCHROME c OXIDASE, SUBUNIT 7A2; COX7A2
OMIM:123997 - CYTOCHROME c OXIDASE, SUBUNIT 7A2, PSEUDOGENE 2; COX7A2P2
OMIM:124000 - MITOCHONDRIAL COMPLEX III DEFICIENCY, NUCLEAR TYPE 1; MC3DN1
OMIM:124010 - CYTOCHROME P450, SUBFAMILY IIIA, POLYPEPTIDE 4; CYP3A4
OMIM:124015 - CYTOCHROME P450 OXIDOREDUCTASE; POR
OMIM:124020 - CYTOCHROME P450, SUBFAMILY IIC, POLYPEPTIDE 19; CYP2C19
OMIM:124030 - CYTOCHROME P450, SUBFAMILY IID, POLYPEPTIDE 6; CYP2D6
OMIM:124040 - CYTOCHROME P450, SUBFAMILY IIE; CYP2E1
OMIM:124050 - D-AMINO ACID OXIDASE; DAO
OMIM:124060 - CYTOCHROME P450, SUBFAMILY I, POLYPEPTIDE 2; CYP1A2
OMIM:124070 - CYTOCHROME P450, SUBFAMILY IIF, POLYPEPTIDE 1; CYP2F1
OMIM:124075 - CYTOCHROME P450, SUBFAMILY IVB, MEMBER 1; CYP4B1
OMIM:124080 - CYTOCHROME P450, SUBFAMILY XIB, POLYPEPTIDE 2; CYP11B2
OMIM:124089 - CYTOCHROME c OXIDASE, SUBUNIT 6B1; COX6B1
OMIM:124090 - CYTOCHROME c OXIDASE, SUBUNIT 6C; COX6C
OMIM:124092 - INTERLEUKIN 10; IL10
OMIM:124095 - CYTOPLASMIC TYROSINE KINASE; CSK
OMIM:124097 - D SITE OF ALBUMIN PROMOTER-BINDING PROTEIN; DBP
OMIM:124100 - DANUBIAN ENDEMIC FAMILIAL NEPHROPATHY
OMIM:124200 - DARIER-WHITE DISEASE; DAR
OMIM:124300 - DARWINIAN TUBERCLE OF PINNA
OMIM:124400 - DARWINIAN TUBERCLE OF PINNA
OMIM:124450 - D-ASPARTATE OXIDASE; DDO
OMIM:124480 - DEAFNESS, CONGENITAL, WITH ONYCHODYSTROPHY, AUTOSOMAL DOMINANT; DDOD
OMIM:124490 - DEAFNESS, CONDUCTIVE STAPEDIAL, WITH EAR MALFORMATION AND FACIAL PALSY
OMIM:124500 - VOHWINKEL SYNDROME; VOWNKL
OMIM:124580 - REMOVED FROM DATABASE
OMIM:124700 - DEAFNESS, MID-TONE NEURAL
OMIM:124800 - MOVED TO 600994
OMIM:124900 - DEAFNESS, AUTOSOMAL DOMINANT 1; DFNA1
OMIM:124910 - MOVED TO 124900
OMIM:124950 - DEAFNESS, SENSORINEURAL, WITH PERIPHERAL NEUROPATHY AND ARTERIAL DISEASE
OMIM:125000 - DEAFNESS, UNILATERAL
OMIM:125050 - DEAFNESS WITH ANHIDROTIC ECTODERMAL DYSPLASIA
OMIM:125100 - MOVED TO 602588
OMIM:125220 - DEFENSIN, ALPHA, 1; DEFA1
OMIM:125230 - DEAFNESS-CRANIOFACIAL SYNDROME
OMIM:125240 - CD55 ANTIGEN; CD55
OMIM:125250 - OPTIC ATROPHY WITH OR WITHOUT DEAFNESS, OPHTHALMOPLEGIA, MYOPATHY, ATAXIA, AND NEUROPATHY
OMIM:125255 - DECORIN; DCN
OMIM:125260 - DEFECTIVE INTERFERING PARTICLE INDUCTION, CONTROL OF
OMIM:125263 - SULFOTRANSFERASE FAMILY 2A, DEHYDROEPIANDROSTERONE-PREFERRING, MEMBER 1; SULT2A1
OMIM:125264 - DEK ONCOGENE; DEK
OMIM:125265 - RECEPTOR EXPRESSION-ENHANCING PROTEIN 5; REEP5
OMIM:125270 - DELTA-AMINOLEVULINATE DEHYDRATASE; ALAD
OMIM:125280 - DENS EVAGINATUS
OMIM:125290 - DELTA-AMINOLEVULINATE SYNTHASE 1; ALAS1
OMIM:125300 - DENS IN DENTE AND PALATAL INVAGINATIONS
OMIM:125305 - ERYTHROCYTE MEMBRANE PROTEIN BAND 4.9; EPB49
OMIM:125310 - CEREBRAL ARTERIOPATHY, AUTOSOMAL DOMINANT, WITH SUBCORTICAL INFARCTS AND LEUKOENCEPHALOPATHY, TYPE 1; CADASIL1
OMIM:125320 - DEMENTIA/PARKINSONISM WITH NON-ALZHEIMER AMYLOID PLAQUES
OMIM:125350 - FAILURE OF TOOTH ERUPTION, PRIMARY; PFE
OMIM:125370 - DENTATORUBRAL-PALLIDOLUYSIAN ATROPHY; DRPLA
OMIM:125400 - DENTIN DYSPLASIA, TYPE I; DTDP1
OMIM:125420 - DENTIN DYSPLASIA, TYPE II; DTDP2
OMIM:125440 - DENTIN DYSPLASIA WITH SCLEROTIC BONES
OMIM:125450 - DEOXYCYTIDINE KINASE; DCK
OMIM:125460 - DEOXYRIBOSE-5-PHOSPHATE ALDOLASE DEFICIENCY
OMIM:125480 - MAJOR AFFECTIVE DISORDER 1; MAFD1
OMIM:125485 - DENTIN SIALOPHOSPHOPROTEIN; DSPP
OMIM:125490 - DENTINOGENESIS IMPERFECTA 1; DGI1
OMIM:125500 - DENTINOGENESIS IMPERFECTA, SHIELDS TYPE III
OMIM:125505 - DEOXYRIBONUCLEASE I; DNASE1
OMIM:125510 - REMOVED FROM DATABASE
OMIM:125520 - CAYLER CARDIOFACIAL SYNDROME
OMIM:125530 - DERMAL RIDGES, NELSON SYNDROME
OMIM:125540 - DERMAL RIDGES, PATTERNLESS
OMIM:125550 - DERMAL RIDGES-OFF-THE-END; ROES
OMIM:125570 - DERMATOGLYPHICS--ARCH ON ANY DIGIT
OMIM:125580 - DERMATOGLYPHICS--FINGER RIDGE COUNT
OMIM:125590 - DERMATOGLYPHICS--FINGERPRINT PATTERN
OMIM:125595 - DERMATOPATHIA PIGMENTOSA RETICULARIS; DPR
OMIM:125597 - DERMATOPONTIN; DPT
OMIM:125600 - DERMATOSIS PAPULOSA NIGRA
OMIM:125630 - VIBRATORY URTICARIA; VBU
OMIM:125635 - DERMOGRAPHISM, FAMILIAL
OMIM:125640 - DERMOODONTODYSPLASIA
OMIM:125643 - DESMOCOLLIN 1; DSC1
OMIM:125645 - DESMOCOLLIN 2; DSC2
OMIM:125647 - DESMOPLAKIN; DSP
OMIM:125650 - MOVED TO 606418
OMIM:125660 - DESMIN; DES
OMIM:125670 - DESMOGLEIN 1; DSG1
OMIM:125671 - DESMOGLEIN 2; DSG2
OMIM:125700 - DIABETES INSIPIDUS, NEUROHYPOPHYSEAL
OMIM:125800 - DIABETES INSIPIDUS, NEPHROGENIC, AUTOSOMAL
OMIM:125850 - MATURITY-ONSET DIABETES OF THE YOUNG, TYPE 1; MODY1
OMIM:125851 - MATURITY-ONSET DIABETES OF THE YOUNG, TYPE 2; MODY2
OMIM:125852 - DIABETES MELLITUS, INSULIN-DEPENDENT, 2
OMIM:125853 - DIABETES MELLITUS, NONINSULIN-DEPENDENT; NIDDM
OMIM:125855 - DIACYLGLYCEROL KINASE, ALPHA, 80-KD; DGKA
OMIM:125860 - NAD(P)H DEHYDROGENASE, QUINONE 1; NQO1
OMIM:125870 - MOVED TO 600941
OMIM:125880 - DIAPHORASE 3; DIA3
OMIM:125890 - DIARRHEA, GLUCOSE-STIMULATED SECRETORY, WITH COMMON VARIABLE IMMUNODEFICIENCY
OMIM:125900 - DIASTEMA, DENTAL MEDIAL
OMIM:125950 - DIAZEPAM BINDING INHIBITOR; DBI
OMIM:126050 - DIGITOTALAR DYSMORPHISM
OMIM:126060 - DIHYDROFOLATE REDUCTASE; DHFR
OMIM:126061 - MOVED TO 126060
OMIM:126063 - DIHYDROLIPOAMIDE S-SUCCINYLTRANSFERASE; DLST
OMIM:126064 - DIHYDROOROTATE DEHYDROGENASE; DHODH
OMIM:126065 - CYTOCHROME P450, FAMILY 24, SUBFAMILY A, POLYPEPTIDE 1; CYP24A1
OMIM:126070 - DILUTION, PIGMENTARY
OMIM:126090 - PTERIN-4-ALPHA-CARBINOLAMINE DEHYDRATASE 1; PCBD1
OMIM:126100 - DIMPLES, FACIAL
OMIM:126110 - ARYL HYDROCARBON RECEPTOR NUCLEAR TRANSLOCATOR; ARNT
OMIM:126140 - MOVED TO 102720
OMIM:126141 - DIPEPTIDYL PEPTIDASE VI; DPP6
OMIM:126150 - HEPARIN-BINDING EGF-LIKE GROWTH FACTOR; HBEGF
OMIM:126180 - DISCRIMINATION, TWO-POINT, REDUCTION IN
OMIM:126190 - DISPROPORTIONATE SHORT STATURE WITH PTOSIS AND VALVULAR HEART LESIONS
OMIM:126200 - MULTIPLE SCLEROSIS, SUSCEPTIBILITY TO; MS
OMIM:126250 - DISTAL OSTEOSCLEROSIS
OMIM:126255 - DISTAL-LESS HOMEOBOX 2; DLX2
OMIM:126300 - DISTICHIASIS
OMIM:126320 - DISTICHIASIS WITH CONGENITAL ANOMALIES OF THE HEART AND PERIPHERAL VASCULATURE
OMIM:126330 - DNA, CYTOPLASMIC-MEMBRANE; DNCM
OMIM:126335 - GROWTH ARREST- AND DNA DAMAGE-INDUCIBLE GENE GADD45, ALPHA; GADD45A
OMIM:126337 - DNA DAMAGE-INDUCIBLE TRANSCRIPT 3; DDIT3
OMIM:126340 - EXCISION REPAIR, COMPLEMENTING DEFECTIVE, IN CHINESE HAMSTER, 2; ERCC2
OMIM:126350 - DEOXYRIBONUCLEASE II, LYSOSOMAL; DNASE2
OMIM:126370 - DNA, SATELLITE, III; HS3; D1Z1
OMIM:126375 - DNA METHYLTRANSFERASE 1; DNMT1
OMIM:126380 - EXCISION REPAIR, COMPLEMENTING DEFECTIVE, IN CHINESE HAMSTER, 1; ERCC1
OMIM:126390 - DNA, LOW-REPETITIVE SEQUENCES OF
OMIM:126391 - LIGASE I, DNA, ATP-DEPENDENT; LIG1
OMIM:126410 - DNA, SATELLITE, ALPHA TYPE
OMIM:126420 - TOPOISOMERASE, DNA, I; TOP1
OMIM:126430 - TOPOISOMERASE, DNA, II, ALPHA; TOP2A
OMIM:126431 - TOPOISOMERASE, DNA, II, BETA; TOP2B
OMIM:126440 - REMOVED FROM DATABASE
OMIM:126448 - MOVED TO 126453
OMIM:126449 - DOPAMINE RECEPTOR D1; DRD1
OMIM:126450 - DOPAMINE RECEPTOR D2; DRD2
OMIM:126451 - DOPAMINE RECEPTOR D3; DRD3
OMIM:126452 - DOPAMINE RECEPTOR D4; DRD4
OMIM:126453 - DOPAMINE RECEPTOR D5; DRD5
OMIM:126455 - SOLUTE CARRIER FAMILY 6 (NEUROTRANSMITTER TRANSPORTER, DOPAMINE), MEMBER 3; SLC6A3
OMIM:126500 - DOUBLE NAIL FOR FIFTH TOE
OMIM:126550 - DOUGHNUT LESIONS OF SKULL, FAMILIAL
OMIM:126600 - DOYNE HONEYCOMB RETINAL DYSTROPHY; DHRD
OMIM:126650 - SOLUTE CARRIER FAMILY 26, MEMBER 3; SLC26A3
OMIM:126660 - DREBRIN E; DBN1
OMIM:126700 - BASAL LAMINAR DRUSEN
OMIM:126800 - DUANE RETRACTION SYNDROME 1; DURS1
OMIM:126830 - MOVED TO 169100
OMIM:126840 - DUODENAL ULCER DUE TO ANTRAL G-CELL HYPERFUNCTION
OMIM:126850 - DUODENAL ULCER, HYPERPEPSINOGENEMIC I
OMIM:126900 - DUPUYTREN CONTRACTURE
OMIM:126950 - DWARFISM WITH TALL VERTEBRAE
OMIM:127000 - KENNY-CAFFEY SYNDROME, TYPE 2; KCS2
OMIM:127100 - DWARFISM, LEVI TYPE
OMIM:127200 - DWARFISM WITH STIFF JOINTS AND OCULAR ABNORMALITIES
OMIM:127300 - LERI-WEILL DYSCHONDROSTEOSIS; LWD
OMIM:127350 - DYSCHONDROSTEOSIS AND NEPHRITIS
OMIM:127400 - DYSCHROMATOSIS SYMMETRICA HEREDITARIA; DSH
OMIM:127500 - DYSCHROMATOSIS UNIVERSALIS HEREDITARIA 1; DUH1
OMIM:127550 - DYSKERATOSIS CONGENITA, AUTOSOMAL DOMINANT 1; DKCA1
OMIM:127600 - DYSKERATOSIS, HEREDITARY BENIGN INTRAEPITHELIAL; HBID
OMIM:127700 - DYSLEXIA, SUSCEPTIBILITY TO, 1; DYX1
OMIM:127750 - DEMENTIA, LEWY BODY; DLB
OMIM:127800 - DYSPLASIA EPIPHYSEALIS HEMIMELICA
OMIM:127820 - DYSPLASIA EPIPHYSEALIS HEMIMELICA WITH CHONDROMAS AND OSTEOCHONDROMAS
OMIM:128000 - DYSTELEPHALANGY
OMIM:128100 - DYSTONIA 1, TORSION, AUTOSOMAL DOMINANT; DYT1
OMIM:128101 - DYSTONIA 4, TORSION, AUTOSOMAL DOMINANT; DYT4
OMIM:128200 - EPISODIC KINESIGENIC DYSKINESIA 1; EKD1
OMIM:128230 - DYSTONIA, DOPA-RESPONSIVE; DRD
OMIM:128235 - DYSTONIA 12; DYT12
OMIM:128239 - DYSTROPHIN-ASSOCIATED GLYCOPROTEIN 1; DAG1
OMIM:128240 - UTROPHIN; UTRN
OMIM:128260 - SMALL NUCLEAR RIBONUCLEOPROTEIN POLYPEPTIDE E; SNRPE
OMIM:128290 - EAR ANTITRAGUS, TAG AT BASE OF
OMIM:128300 - EAR EXOSTOSES
OMIM:128400 - EAR FLARE
OMIM:128500 - EAR FOLDING
OMIM:128600 - EAR MALFORMATION
OMIM:128700 - PREAURICULAR FISTULAE, CONGENITAL
OMIM:128710 - EAR PITS, POSTERIOR HELICAL
OMIM:128800 - EAR WITHOUT HELIX
OMIM:128900 - EARLOBE ATTACHMENT, ATTACHED VS UNATTACHED
OMIM:128950 - EARLOBE CREASE
OMIM:128980 - EARLOBES, THICKENED, WITH CONDUCTIVE DEAFNESS FROM INCUDOSTAPEDIAL ABNORMALITIES
OMIM:128990 - EARLY GROWTH RESPONSE 1; EGR1
OMIM:128992 - EARLY GROWTH RESPONSE 4; EGR4
OMIM:129000 - EARRING HOLES, NATURAL
OMIM:129010 - EARLY GROWTH RESPONSE 2; EGR2
OMIM:129100 - EARS, ABILITY TO MOVE
OMIM:129150 - ECHO VIRUS 11 SENSITIVITY; E11S
OMIM:129190 - ECTO-5-PRIME NUCLEOTIDASE; NT5E
OMIM:129200 - BASAN SYNDROME
OMIM:129400 - RAPP-HODGKIN SYNDROME; RHS
OMIM:129490 - ECTODERMAL DYSPLASIA 10A, HYPOHIDROTIC/HAIR/NAIL TYPE, AUTOSOMAL DOMINANT; ECTD10A
OMIM:129500 - CLOUSTON SYNDROME
OMIM:129510 - ECTODERMAL DYSPLASIA, TRICHOODONTOONYCHIAL TYPE
OMIM:129540 - ECTODERMAL DYSPLASIA SYNDROME WITH DISTINCTIVE FACIAL APPEARANCE AND PREAXIAL POLYDACTYLY OF FEET
OMIM:129550 - ECTODERMAL DYSPLASIA WITH ADRENAL CYST
OMIM:129600 - ECTOPIA LENTIS 1, ISOLATED, AUTOSOMAL DOMINANT; ECTOL1
OMIM:129750 - ECTOPIA PUPILLAE
OMIM:129810 - ECTRODACTYLY AND ECTODERMAL DYSPLASIA WITHOUT CLEFT LIP/PALATE
OMIM:129830 - ECTRODACTYLY-CLEFT PALATE SYNDROME
OMIM:129840 - EDEMA, FAMILIAL IDIOPATHIC, PREPUBERTAL
OMIM:129850 - EDINBURGH MALFORMATION SYNDROME
OMIM:129900 - ECTRODACTYLY, ECTODERMAL DYSPLASIA, AND CLEFT LIP/PALATE SYNDROME 1; EEC1
OMIM:129905 - EGASYN
OMIM:130000 - EHLERS-DANLOS SYNDROME, CLASSIC TYPE, 1; EDSCL1
OMIM:130010 - EHLERS-DANLOS SYNDROME, CLASSIC TYPE, 2; EDSCL2
OMIM:130020 - EHLERS-DANLOS SYNDROME, HYPERMOBILITY TYPE; EDSHMB
OMIM:130050 - EHLERS-DANLOS SYNDROME, VASCULAR TYPE; EDSVASC
OMIM:130060 - EHLERS-DANLOS SYNDROME, ARTHROCHALASIA TYPE, 1; EDSARTH1
OMIM:130070 - EHLERS-DANLOS SYNDROME, SPONDYLODYSPLASTIC TYPE, 1; EDSSPD1
OMIM:130080 - EHLERS-DANLOS SYNDROME, PERIODONTAL TYPE, 1; EDSPD1
OMIM:130090 - EHLERS-DANLOS SYNDROME, AUTOSOMAL DOMINANT, TYPE UNSPECIFIED
OMIM:130100 - ELASTOSIS PERFORANS SERPIGINOSA; EPS
OMIM:130120 - CHYMOTRYPSIN-LIKE ELASTASE FAMILY, MEMBER 1; CELA1
OMIM:130130 - ELASTASE, NEUTROPHIL-EXPRESSED; ELANE
OMIM:130135 - SERPIN PEPTIDASE INHIBITOR, CLADE B (OVALBUMIN), MEMBER 1; SERPINB1
OMIM:130160 - ELASTIN; ELN
OMIM:130180 - ELECTROENCEPHALOGRAM, LOW-VOLTAGE
OMIM:130190 - ELECTROENCEPHALOGRAPHIC PATTERN, BETA FREQUENCY, QUANTITATIVE TRAIT LOCUS; EEGBQTL
OMIM:130200 - ELECTROENCEPHALOGRAPHIC PECULIARITY: 14 AND 6 PER SEC. POSITIVE SPIKE PHENOMENON
OMIM:130300 - ELECTROENCEPHALOGRAPHIC PECULIARITY: FRONTO-PRECENTRAL BETA WAVE GROUPS
OMIM:130400 - ELECTROENCEPHALOGRAPHIC PECULIARITY: OCCIPITAL SLOW BETA WAVES
OMIM:130410 - ELECTRON TRANSFER FLAVOPROTEIN, BETA POLYPEPTIDE; ETFB
OMIM:130500 - ERYTHROCYTE MEMBRANE PROTEIN BAND 4.1; EPB41
OMIM:130590 - EUKARYOTIC TRANSLATION ELONGATION FACTOR 1, ALPHA-1; EEF1A1
OMIM:130591 - MOVED TO 600655
OMIM:130592 - EUKARYOTIC TRANSLATION ELONGATION FACTOR 1, DELTA; EEF1D
OMIM:130593 - EUKARYOTIC TRANSLATION ELONGATION FACTOR 1, GAMMA; EEF1G
OMIM:130600 - ELLIPTOCYTOSIS 2; EL2
OMIM:130610 - EUKARYOTIC TRANSLATION ELONGATION FACTOR 2; EEF2
OMIM:130620 - RIBOSOMAL PROTEIN S14; RPS14
OMIM:130650 - BECKWITH-WIEDEMANN SYNDROME; BWS
OMIM:130660 - ELASTIN MICROFIBRIL INTERFACER 1; EMILIN1
OMIM:130700 - EMPHYSEMA, HEREDITARY PULMONARY
OMIM:130710 - EMPHYSEMA, CONGENITAL LOBAR; CLE
OMIM:130720 - LATERAL MENINGOCELE SYNDROME; LMNS
OMIM:130900 - AMELOGENESIS IMPERFECTA, TYPE IIIA; AI3A
OMIM:130950 - ENCEPHALOPATHY, RECURRENT, OF CHILDHOOD
OMIM:131100 - MULTIPLE ENDOCRINE NEOPLASIA, TYPE I; MEN1
OMIM:131150 - ENDOGENOUS RETROVIRAL SEQUENCE 1; ERV1
OMIM:131170 - ENDOGENOUS RETROVIRAL SEQUENCE 3; ERV3
OMIM:131180 - ENDOGENOUS RETROVIRAL POL-LIKE SEQUENCE-2; ERPL2
OMIM:131190 - ENDOGENOUS RETROVIRAL POL-LIKE SEQUENCE-1; ERPL1
OMIM:131195 - ENDOGLIN; ENG
OMIM:131200 - ENDOMETRIOSIS, SUSCEPTIBILITY TO, 1
OMIM:131210 - SELECTIN E; SELE
OMIM:131220 - FIBROBLAST GROWTH FACTOR 1; FGF1
OMIM:131222 - THYMIDINE PHOSPHORYLASE; TYMP
OMIM:131230 - ANNEXIN A5; ANXA5
OMIM:131235 - KDEL ENDOPLASMIC RETICULUM PROTEIN RETENTION RECEPTOR 1; KDELR1
OMIM:131240 - ENDOTHELIN 1; EDN1
OMIM:131241 - ENDOTHELIN 2; EDN2
OMIM:131242 - ENDOTHELIN 3; EDN3
OMIM:131243 - ENDOTHELIN RECEPTOR, TYPE A; EDNRA
OMIM:131244 - ENDOTHELIN RECEPTOR, TYPE B; EDNRB
OMIM:131290 - ENGRAILED 1; EN1
OMIM:131300 - CAMURATI-ENGELMANN DISEASE; CAEND
OMIM:131310 - ENGRAILED 2; EN2
OMIM:131320 - GATA-BINDING PROTEIN 3; GATA3
OMIM:131330 - PROENKEPHALIN; PENK
OMIM:131340 - PRODYNORPHIN; PDYN
OMIM:131360 - ENOLASE 2; ENO2
OMIM:131370 - ENOLASE 3; ENO3
OMIM:131375 - ENOLASE, SPERM SPECIFIC; ENO4
OMIM:131390 - NIDOGEN 1; NID1
OMIM:131398 - RIBONUCLEASE, RNase A FAMILY, 3; RNASE3
OMIM:131399 - EOSINOPHIL PEROXIDASE; EPX
OMIM:131400 - EOSINOPHILIA, FAMILIAL
OMIM:131410 - RIBONUCLEASE, RNase A FAMILY, 2; RNASE2
OMIM:131430 - EOSINOPHILOPENIA
OMIM:131440 - MYELOPROLIFERATIVE DISORDER, CHRONIC, WITH EOSINOPHILIA
OMIM:131445 - MOVED TO 137800
OMIM:131450 - EPIBLEPHARON OF LOWER LID
OMIM:131460 - EPIBLEPHARON OF UPPER LID
OMIM:131500 - EPICANTHUS
OMIM:131530 - EPIDERMAL GROWTH FACTOR; EGF
OMIM:131550 - EPIDERMAL GROWTH FACTOR RECEPTOR; EGFR
OMIM:131560 - FLOTILLIN 2; FLOT2
OMIM:131600 - EPIDERMOID CYSTS
OMIM:131705 - TRANSIENT BULLOUS DERMOLYSIS OF THE NEWBORN; TBDN
OMIM:131750 - EPIDERMOLYSIS BULLOSA DYSTROPHICA, AUTOSOMAL DOMINANT; DDEB
OMIM:131760 - EPIDERMOLYSIS BULLOSA SIMPLEX, DOWLING-MEARA TYPE; EBSDM
OMIM:131800 - EPIDERMOLYSIS BULLOSA SIMPLEX, LOCALIZED
OMIM:131850 - EPIDERMOLYSIS BULLOSA DYSTROPHICA, PRETIBIAL
OMIM:131880 - EPIDERMOLYSIS BULLOSA WITH DEFICIENCY OF GALACTOSYLHYDROXYLYSYL GLUCOSYLTRANSFERASE
OMIM:131900 - EPIDERMOLYSIS BULLOSA SIMPLEX, GENERALIZED
OMIM:131950 - EPIDERMOLYSIS BULLOSA SIMPLEX, OGNA TYPE; EBSOG
OMIM:131960 - EPIDERMOLYSIS BULLOSA SIMPLEX WITH MOTTLED PIGMENTATION; EBSMP
OMIM:132000 - EPIDERMOLYSIS BULLOSA WITH CONGENITAL LOCALIZED ABSENCE OF SKIN AND DEFORMITY OF NAILS
OMIM:132090 - EPILEPSY, BENIGN OCCIPITAL; BOE
OMIM:132100 - PHOTOPAROXYSMAL RESPONSE 1; PPR1
OMIM:132300 - EPILEPSY, READING
OMIM:132350 - SYNTAXIN 2; STX2
OMIM:132400 - EPIPHYSEAL DYSPLASIA, MULTIPLE, 1; EDM1
OMIM:132450 - EPIPHYSEAL DYSPLASIA, MULTIPLE, WITH MYOPIA AND CONDUCTIVE DEAFNESS; EDMMD
OMIM:132500 - EPISTAXIS, HEREDITARY
OMIM:132600 - PILOMATRIXOMA
OMIM:132700 - CYLINDROMATOSIS, FAMILIAL
OMIM:132800 - MULTIPLE SELF-HEALING SQUAMOUS EPITHELIOMA, SUSCEPTIBILITY TO; MSSE
OMIM:132810 - EPOXIDE HYDROLASE 1, MICROSOMAL; EPHX1
OMIM:132811 - EPOXIDE HYDROLASE 2, CYTOSOLIC; EPHX2
OMIM:132850 - EPSTEIN-BARR VIRUS INSERTION SITE 1; EBVS1
OMIM:132860 - REMOVED FROM DATABASE
OMIM:132880 - NUCLEAR RECEPTOR SUBFAMILY 2, GROUP F, MEMBER 6; NR2F6
OMIM:132890 - NUCLEAR RECEPTOR SUBFAMILY 2, GROUP F, MEMBER 1; NR2F1
OMIM:132900 - AORTIC ANEURYSM, FAMILIAL THORACIC 4; AAT4
OMIM:132990 - ERYTHEMA NODOSUM, FAMILIAL
OMIM:133000 - ERYTHEMA PALMARE HEREDITARIUM
OMIM:133020 - ERYTHERMALGIA, PRIMARY
OMIM:133090 - STOMATIN; STOM
OMIM:133100 - ERYTHROCYTOSIS, FAMILIAL, 1; ECYT1
OMIM:133170 - ERYTHROPOIETIN; EPO
OMIM:133171 - ERYTHROPOIETIN RECEPTOR; EPOR
OMIM:133180 - ERYTHROLEUKEMIA, FAMILIAL, SUSCEPTIBILITY TO; FERLK
OMIM:133190 - SPINOCEREBELLAR ATAXIA 34; SCA34
OMIM:133200 - ERYTHROKERATODERMIA VARIABILIS ET PROGRESSIVA 1; EKVP1
OMIM:133220 - ESTERASE A4; ESA4
OMIM:133230 - ESTERASE A-5; ESA5
OMIM:133239 - ESOPHAGEAL CANCER
OMIM:133240 - ESOPHAGEAL RING, LOWER
OMIM:133250 - MOVED TO 172460
OMIM:133260 - ESTERASE B; ESB
OMIM:133270 - ESTERASE C; ESC
OMIM:133280 - ESTERASE D; ESD
OMIM:133290 - ESTERASE B3; ESB3
OMIM:133300 - ESTERASE ES-2, REGULATOR FOR
OMIM:133420 - MOVED TO 113710
OMIM:133430 - ESTROGEN RECEPTOR 1; ESR1
OMIM:133435 - RUNT-RELATED TRANSCRIPTION FACTOR 1, TRANSLOCATED TO, 1; RUNX1T1
OMIM:133440 - EUKARYOTIC TRANSLATION INITIATION FACTOR 4E; EIF4E
OMIM:134540 - FACTOR IX AND FACTOR XI, COMBINED DEFICIENCY OF
OMIM:133450 - EWING SARCOMA BREAKPOINT REGION 1; EWSR1
OMIM:133500 - EXCHONDROSIS OF PINNA, POSTERIOR
OMIM:133510 - EXCISION REPAIR, COMPLEMENTING DEFECTIVE, IN CHINESE HAMSTER, 3; ERCC3
OMIM:133520 - EXCISION REPAIR, COMPLEMENTING DEFECTIVE, IN CHINESE HAMSTER, 4; ERCC4
OMIM:133530 - EXCISION REPAIR, COMPLEMENTING DEFECTIVE, IN CHINESE HAMSTER, 5; ERCC5
OMIM:133535 - EXCISION REPAIR, COMPLEMENTING DEFECTIVE, IN MOUSE CELLS; ERCM1
OMIM:133540 - COCKAYNE SYNDROME B; CSB
OMIM:133550 - SOLUTE CARRIER FAMILY 1 (NEURONAL/EPITHELIAL HIGH AFFINITY GLUTAMATE TRANSPORTER), MEMBER 1; SLC1A1
OMIM:133600 - EXOSTOSES OF HEEL
OMIM:133690 - EXOSTOSES WITH ANETODERMIA AND BRACHYDACTYLY, TYPE E
OMIM:133700 - EXOSTOSES, MULTIPLE, TYPE I
OMIM:133701 - EXOSTOSES, MULTIPLE, TYPE II
OMIM:133705 - EXTERNAL AUDITORY CANAL, BILATERAL ATRESIA OF, WITH CONGENITAL VERTICAL TALUS
OMIM:133710 - REMOVED FROM DATABASE
OMIM:133730 - REMOVED FROM DATABASE
OMIM:133740 - REMOVED FROM DATABASE
OMIM:133750 - EXTRASYSTOLES, MULTIFORM VENTRICULAR, WITH SHORT STATURE, HYPERPIGMENTATION AND MICROCEPHALY
OMIM:133780 - EXUDATIVE VITREORETINOPATHY 1; EVR1
OMIM:133800 - EYEBROW, WHORL IN
OMIM:133900 - HEMIFACIAL HYPERPLASIA
OMIM:134000 - FACIAL HYPERTRICHOSIS
OMIM:134100 - MOVED TO 601471
OMIM:134200 - FACIAL PALSY, FAMILIAL RECURRENT PERIPHERAL
OMIM:134300 - FACIAL SPASM
OMIM:134350 - COMPLEMENT FACTOR D; CFD
OMIM:134370 - COMPLEMENT FACTOR H; CFH
OMIM:134371 - COMPLEMENT FACTOR H-RELATED 1; CFHR1
OMIM:134390 - COAGULATION FACTOR III; F3
OMIM:134400 - FACTOR V EXCESS WITH SPONTANEOUS THROMBOSIS
OMIM:134430 - FACTOR VII AND FACTOR VIII, COMBINED DEFICIENCY OF
OMIM:134450 - MOVED TO 613878
OMIM:134500 - FACTOR VIII DEFICIENCY
OMIM:134510 - FACTOR VIII AND FACTOR IX, COMBINED DEFICIENCY OF; F8F9D
OMIM:134520 - FACTORS VIII, IX AND XI, COMBINED DEFICIENCY OF
OMIM:134530 - MOVED TO 227600
OMIM:134570 - FACTOR XIII, A1 SUBUNIT; F13A1
OMIM:134580 - FACTOR XIII, B SUBUNIT; F13B
OMIM:134600 - FANCONI RENOTUBULAR SYNDROME 1; FRTS1
OMIM:134610 - FAMILIAL MEDITERRANEAN FEVER, AUTOSOMAL DOMINANT
OMIM:134629 - FARNESYL DIPHOSPHATE SYNTHASE; FDPS
OMIM:134631 - MOVED TO 134629
OMIM:134632 - MOVED TO 134629
OMIM:134633 - MOVED TO 134629
OMIM:134634 - MOVED TO 134629
OMIM:134635 - FARNESYLTRANSFERASE, CAAX BOX, ALPHA; FNTA
OMIM:134636 - FARNESYLTRANSFERASE, CAAX BOX, BETA; FNTB
OMIM:134637 - FAS CELL SURFACE DEATH RECEPTOR; FAS
OMIM:134638 - FAS LIGAND; FASLG
OMIM:134640 - FATTY ACID-BINDING PROTEIN 2; FABP2
OMIM:134650 - FATTY ACID-BINDING PROTEIN 1; FABP1
OMIM:134651 - FATTY ACID-BINDING PROTEIN 3; FABP3
OMIM:134660 - GLUTATHIONE S-TRANSFERASE, PI; GSTP1
OMIM:134690 - FAU GENE; FAU
OMIM:134700 - MOVED TO 300908
OMIM:134720 - FECUNDITY GENE, BOOROOLA, OF SHEEP, HOMOLOG OF
OMIM:134750 - FELTY SYNDROME
OMIM:134770 - FERRITIN HEAVY CHAIN 1; FTH1
OMIM:134780 - FEMORAL-FACIAL SYNDROME; FFS
OMIM:134790 - FERRITIN LIGHT CHAIN; FTL
OMIM:134795 - FIBRILLARIN; FBL
OMIM:134797 - FIBRILLIN 1; FBN1
OMIM:134820 - FIBRINOGEN, A ALPHA POLYPEPTIDE; FGA
OMIM:134830 - FIBRINOGEN, B BETA POLYPEPTIDE; FGB
OMIM:134850 - FIBRINOGEN, G GAMMA POLYPEPTIDE; FGG
OMIM:134900 - FIBRINOLYTIC DEFECT
OMIM:134920 - FIBROBLAST GROWTH FACTOR 2; FGF2
OMIM:134921 - FIBROBLAST GROWTH FACTOR 6; FGF6
OMIM:134934 - FIBROBLAST GROWTH FACTOR RECEPTOR 3; FGFR3
OMIM:134935 - FIBROBLAST GROWTH FACTOR RECEPTOR 4; FGFR4
OMIM:135000 - MOVED TO 178500
OMIM:135100 - FIBRODYSPLASIA OSSIFICANS PROGRESSIVA; FOP
OMIM:135150 - BIRT-HOGG-DUBE SYNDROME; BHD
OMIM:135290 - DESMOID DISEASE, HEREDITARY
OMIM:135300 - FIBROMATOSIS, GINGIVAL, 1; GINGF1
OMIM:135400 - HYPERTRICHOSIS, CONGENITAL GENERALIZED, WITH OR WITHOUT GINGIVAL HYPERPLASIA; HTC3
OMIM:135500 - ZIMMERMANN-LABAND SYNDROME 1; ZLS1
OMIM:135550 - FIBROMATOSIS, GINGIVAL, WITH PROGRESSIVE DEAFNESS
OMIM:135580 - FIBROMUSCULAR DYSPLASIA; FMDA
OMIM:135600 - FIBRONECTIN 1; FN1
OMIM:135610 - FIBRONECTIN-LIKE 2; FNL2
OMIM:135620 - INTEGRIN, ALPHA-5; ITGA5
OMIM:135630 - INTEGRIN, BETA-1; ITGB1
OMIM:135631 - MOVED TO 135630
OMIM:135700 - FIBROSIS OF EXTRAOCULAR MUSCLES, CONGENITAL, 1; CFEOM1
OMIM:135750 - LAURIN-SANDROW SYNDROME; LSS
OMIM:135800 - FIBULA, RECURRENT DISLOCATION OF HEAD OF
OMIM:135820 - FIBULIN 1; FBLN1
OMIM:135821 - FIBULIN 2; FBLN2
OMIM:135900 - COFFIN-SIRIS SYNDROME 1; CSS1
OMIM:135940 - FILAGGRIN; FLG
OMIM:135950 - FINGER LOCKING, RECURRENT, WITH INTRAUTERINE GROWTH RETARDATION AND PROPORTIONATE SHORT STATURE
OMIM:136000 - ADERMATOGLYPHIA; ADERM
OMIM:136100 - FINGERS, RELATIVE LENGTH OF
OMIM:136120 - FISH-EYE DISEASE; FED
OMIM:136130 - FLAVIN-CONTAINING MONOOXYGENASE 1; FMO1
OMIM:136131 - FLAVIN-CONTAINING MONOOXYGENASE 4; FMO4
OMIM:136132 - FLAVIN-CONTAINING MONOOXYGENASE 3; FMO3
OMIM:136140 - FLOATING-HARBOR SYNDROME; FLHS
OMIM:136150 - FLOOD FACTOR DEFICIENCY
OMIM:136200 - FLUSHING OF EARS AND SOMNOLENCE
OMIM:136300 - FLYNN-AIRD SYNDROME
OMIM:136350 - FIBROBLAST GROWTH FACTOR RECEPTOR 1; FGFR1
OMIM:136351 - FMS-RELATED TYROSINE KINASE 3; FLT3
OMIM:136352 - FMS-LIKE TYROSINE KINASE 4; FLT4
OMIM:136400 - FOCAL EPITHELIAL HYPERPLASIA OF THE ORAL MUCOSA
OMIM:136425 - FOLATE RECEPTOR 2, FETAL; FOLR2
OMIM:136430 - FOLATE RECEPTOR 1, ADULT; FOLR1
OMIM:136435 - FOLLICLE-STIMULATING HORMONE RECEPTOR; FSHR
OMIM:136440 - 3-KETODIHYDROSPHINGOSINE REDUCTASE; KDSR
OMIM:136470 - FOLLISTATIN; FST
OMIM:136480 - FOURTH CRANIAL NERVE PALSY, FAMILIAL CONGENITAL
OMIM:136490 - MOVED TO 103710
OMIM:136500 - FOCAL FACIAL DERMAL DYSPLASIA 1, BRAUER TYPE; FFDD1
OMIM:136510 - FOLYLPOLYGLUTAMATE SYNTHETASE; FPGS
OMIM:136515 - FOS-LIKE ANTIGEN 1; FOSL1
OMIM:136520 - FOVEAL HYPOPLASIA 1; FVH1
OMIM:136530 - FOLLICLE-STIMULATING HORMONE, BETA POLYPEPTIDE; FSHB
OMIM:136533 - FORKHEAD BOX O1A; FOXO1A
OMIM:136535 - FORMIN 1; FMN1
OMIM:136537 - FORMYL PEPTIDE RECEPTOR 1; FPR1
OMIM:136538 - FORMYL PEPTIDE RECEPTOR 2; FPR2
OMIM:136539 - FORMYL PEPTIDE RECEPTOR 3; FPR3
OMIM:136540 - FRAGILE SITE 10q23
OMIM:136550 - MACULAR DYSTROPHY, RETINAL, 1, NORTH CAROLINA TYPE; MCDR1
OMIM:136560 - MOVED TO 616109
OMIM:136570 - CHROMOSOME 16p12.1 DELETION SYNDROME, 520-KB
OMIM:136580 - FRAGILE SITE, DISTAMYCIN A TYPE, RARE, FRA(16)(q22.1); FRA16B
OMIM:136590 - FRAGILE SITE 20p11
OMIM:136600 - FRIEDREICH ATAXIA, SO-CALLED, WITH OPTIC ATROPHY AND SENSORINEURAL DEAFNESS
OMIM:136610 - MOVED TO 601464
OMIM:136620 - FRAGILE SITE 10q25; FRA10B
OMIM:136630 - MENTAL RETARDATION, FRA12A TYPE
OMIM:136640 - FRAGILE SITE 9q32
OMIM:136650 - MOVED TO 601153
OMIM:136660 - FRAGILE SITE 17p12
OMIM:136670 - REMOVED FROM DATABASE
OMIM:136680 - FRASIER SYNDROME
OMIM:136750 - MOVED TO 164770
OMIM:136760 - FRONTONASAL DYSPLASIA 1; FND1
OMIM:136770 - MOVED TO 164770
OMIM:136800 - CORNEAL DYSTROPHY, FUCHS ENDOTHELIAL, 1; FECD1
OMIM:136820 - FUCOSIDASE, ALPHA-L, 2; FUCA2
OMIM:136830 - FUCOSIDASE REGULATOR
OMIM:136835 - FUCOSYLTRANSFERASE 5; FUT5
OMIM:136836 - FUCOSYLTRANSFERASE 6; FUT6
OMIM:136840 - FULL-LENGTH RETROVIRAL SEQUENCE 1; FRV1
OMIM:136850 - FUMARATE HYDRATASE; FH
OMIM:136870 - FULL-LENGTH RETROVIRAL SEQUENCE 2; FRV2
OMIM:136880 - FUNDUS ALBIPUNCTATUS
OMIM:136890 - FULL-LENGTH RETROVIRAL SEQUENCE 3; FRV3
OMIM:136900 - SORSBY FUNDUS DYSTROPHY; SFD
OMIM:136950 - FURIN, PAIRED BASIC AMINO ACID CLEAVING ENZYME; FURIN
OMIM:137000 - FUTCHER LINE
OMIM:137010 - F9 EMBRYONIC ANTIGEN; FEA
OMIM:137020 - TISSUE-SPECIFIC TRANSPLANTATION ANTIGEN 3; TSTA3
OMIM:137025 - FYN ONCOGENE RELATED TO SRC, FGR, YES; FYN
OMIM:137026 - G PROTEIN-COUPLED RECEPTOR KINASE 4; GRK4
OMIM:137028 - GALACTOKINASE 2; GALK2
OMIM:137030 - GALACTOSE MUTAROTASE; GALM
OMIM:137033 - MOVED TO 153619
OMIM:137035 - GALANIN; GAL
OMIM:137040 - GALLBLADDER, AGENESIS OF
OMIM:137050 - GAMMA-A-GLOBULIN, DEFECT IN ASSEMBLY OF
OMIM:137060 - BETA-1,4-GALACTOSYLTRANSFERASE 1; B4GALT1
OMIM:137061 - MOVED TO 137060
OMIM:137070 - FUSED IN SARCOMA; FUS
OMIM:137100 - IMMUNOGLOBULIN A DEFICIENCY 1; IGAD1
OMIM:137130 - GASTRIC SNEEZING
OMIM:137140 - GAMMA-AMINOBUTYRIC ACID RECEPTOR, ALPHA-2; GABRA2
OMIM:137141 - GAMMA-AMINOBUTYRIC ACID RECEPTOR, ALPHA-4; GABRA4
OMIM:137142 - GAMMA-AMINOBUTYRIC ACID RECEPTOR, ALPHA-5; GABRA5
OMIM:137143 - GAMMA-AMINOBUTYRIC ACID RECEPTOR, ALPHA-6; GABRA6
OMIM:137150 - 4-AMINOBUTYRATE AMINOTRANSFERASE; ABAT
OMIM:137160 - GAMMA-AMINOBUTYRIC ACID RECEPTOR, ALPHA-1; GABRA1
OMIM:137161 - GAMMA-AMINOBUTYRIC ACID RECEPTOR, RHO-1; GABRR1
OMIM:137162 - GAMMA-AMINOBUTYRIC ACID RECEPTOR, RHO-2; GABRR2
OMIM:137163 - GAMMA-AMINOBUTYRIC ACID RECEPTOR, DELTA; GABRD
OMIM:137164 - GAMMA-AMINOBUTYRIC ACID RECEPTOR, GAMMA-2; GABRG2
OMIM:137165 - SOLUTE CARRIER FAMILY 6 (NEUROTRANSMITTER TRANSPORTER, GABA), MEMBER 1; SLC6A1
OMIM:137166 - GAMMA-AMINOBUTYRIC ACID RECEPTOR, GAMMA-1; GABRG1
OMIM:137167 - GAMMA-GLUTAMYL CARBOXYLASE; GGCX
OMIM:137168 - GAMMA-GLUTAMYLTRANSFERASE 5; GGT5
OMIM:137170 - GAMMA-GLUTAMYL CYCLOTRANSFERASE; GGCT
OMIM:137181 - GAMMA-GLUTAMYLTRANSFERASE 2; GGT2
OMIM:137190 - GAMMA-AMINOBUTYRIC ACID RECEPTOR, BETA-1; GABRB1
OMIM:137192 - GAMMA-AMINOBUTYRIC ACID RECEPTOR, BETA-3; GABRB3
OMIM:137200 - NEUROMYOTONIA AND AXONAL NEUROPATHY, AUTOSOMAL RECESSIVE; NMAN
OMIM:137207 - LEUCINE-RICH REPEAT-CONTAINING PROTEIN 32; LRRC32
OMIM:137210 - GASTRIC VOLVULUS, INTRATHORACIC
OMIM:137215 - GASTRIC CANCER, HEREDITARY DIFFUSE; HDGC
OMIM:137216 - ATPase, H+,K+ EXCHANGING, ALPHA SUBUNIT; ATP4A
OMIM:137217 - ATPase, H+,K+ EXCHANGING, BETA POLYPEPTIDE; ATP4B
OMIM:137220 - GASTRIC JUICE PEPTIDES
OMIM:137240 - GASTRIC INHIBITORY POLYPEPTIDE; GIP
OMIM:137241 - GASTRIC INHIBITORY POLYPEPTIDE RECEPTOR; GIPR
OMIM:137245 - LYMPHOMA, MUCOSA-ASSOCIATED LYMPHOID TYPE
OMIM:137250 - GASTRIN; GAS
OMIM:137260 - GASTRIN-RELEASING PEPTIDE; GRP
OMIM:137270 - GASTROCUTANEOUS SYNDROME
OMIM:137280 - GASTRITIS, FAMILIAL GIANT HYPERTROPHIC
OMIM:137290 - TUMOR-ASSOCIATED CALCIUM SIGNAL TRANSDUCER 2; TACSTD2
OMIM:137295 - GATA-BINDING PROTEIN 2; GATA2
OMIM:137350 - GELSOLIN; GSN
OMIM:137357 - MOVED TO 194072
OMIM:137360 - GENOCHONDROMATOSIS
OMIM:137370 - GENU VALGUM, ST. HELENA FAMILIAL
OMIM:137400 - GEOGRAPHIC AND FISSURED TONGUE
OMIM:137440 - GERSTMANN-STRAUSSLER DISEASE; GSD
OMIM:137500 - GIANT NEUTROPHIL LEUKOCYTES
OMIM:137550 - MELANOCYTIC NEVUS SYNDROME, CONGENITAL; CMNS
OMIM:137560 - MOVED TO 155100
OMIM:137570 - SOLUTE CARRIER FAMILY 20 (PHOSPHATE TRANSPORTER), MEMBER 1; SLC20A1
OMIM:137575 - GIGANTIFORM CEMENTOMA, FAMILIAL
OMIM:137580 - GILLES DE LA TOURETTE SYNDROME; GTS
OMIM:137600 - ANTERIOR SEGMENT DYSGENESIS 4; ASGD4
OMIM:137700 - GLAUCOMA WITH ELEVATED EPISCLERAL VENOUS PRESSURE
OMIM:137750 - GLAUCOMA 1, OPEN ANGLE, A; GLC1A
OMIM:137760 - GLAUCOMA, PRIMARY OPEN ANGLE; POAG
OMIM:137763 - GLAUCOMA AND SLEEP APNEA
OMIM:137765 - MOVED TO 608328
OMIM:137780 - GLIAL FIBRILLARY ACIDIC PROTEIN; GFAP
OMIM:137800 - GLIOMA SUSCEPTIBILITY 1; GLM1
OMIM:137900 - GLOBULIN ANOMALY INVOLVING BETA (2A)-GLOBULIN
OMIM:137920 - RENAL CYSTS AND DIABETES SYNDROME; RCAD
OMIM:137940 - HYPOTRICHOSIS-LYMPHEDEMA-TELANGIECTASIA-RENAL DEFECT SYNDROME; HLTRS
OMIM:137950 - GLOMERULOPATHY WITH FIBRONECTIN DEPOSITS 1; GFND1
OMIM:137960 - MPV17, MOUSE, HOMOLOG OF; MPV17
OMIM:138000 - GLOMUVENOUS MALFORMATIONS; GVM
OMIM:138030 - GLUCAGON; GCG
OMIM:138032 - GLUCAGON-LIKE PEPTIDE 1 RECEPTOR; GLP1R
OMIM:138033 - GLUCAGON RECEPTOR; GCGR
OMIM:138035 - MOVED TO 230800
OMIM:138040 - NUCLEAR RECEPTOR SUBFAMILY 3, GROUP C, MEMBER 1; NR3C1
OMIM:138060 - GLUCOCORTICOID RECEPTOR-LIKE 1; GRLL1
OMIM:138070 - GLUCOGLYCINURIA
OMIM:138079 - GLUCOKINASE; GCK
OMIM:138090 - HEXOSE-6-PHOSPHATE DEHYDROGENASE; H6PD
OMIM:138100 - MOVED TO 138090
OMIM:138110 - GLUCOSE-6-PHOSPHATE DEHYDROGENASE-LIKE; G6PDL
OMIM:138120 - HEAT-SHOCK 70-KD PROTEIN 5; HSPA5
OMIM:138130 - GLUTAMATE DEHYDROGENASE 1; GLUD1
OMIM:138140 - SOLUTE CARRIER FAMILY 2 (FACILITATED GLUCOSE TRANSPORTER), MEMBER 1; SLC2A1
OMIM:138150 - GLUTAMATE OXALOACETATE TRANSAMINASE, MITOCHONDRIAL; GOT2
OMIM:138160 - SOLUTE CARRIER FAMILY 2 (FACILITATED GLUCOSE TRANSPORTER), MEMBER 2; SLC2A2
OMIM:138170 - SOLUTE CARRIER FAMILY 2 (FACILITATED GLUCOSE TRANSPORTER), MEMBER 3; SLC2A3
OMIM:138180 - GLUTAMATE OXALOACETATE TRANSAMINASE, SOLUBLE; GOT1
OMIM:138190 - SOLUTE CARRIER FAMILY 2 (FACILITATED GLUCOSE TRANSPORTER), MEMBER 4; SLC2A4
OMIM:138200 - GLUTAMATE PYRUVATE TRANSAMINASE; GPT
OMIM:138210 - GLUTAMATE PYRUVATE TRANSAMINASE 2; GPT2
OMIM:138220 - MOVED TO 138200
OMIM:138230 - SOLUTE CARRIER FAMILY 2 (FACILITATED GLUCOSE/FRUCTOSE TRANSPORTER), MEMBER 5; SLC2A5
OMIM:138240 - MOVED TO 138170
OMIM:138243 - GLUTAMATE RECEPTOR, IONOTROPIC, KAINATE 3; GRIK3
OMIM:138244 - GLUTAMATE RECEPTOR, IONOTROPIC, KAINATE 2; GRIK2
OMIM:138245 - GLUTAMATE RECEPTOR, IONOTROPIC, KAINATE 1; GRIK1
OMIM:138246 - GLUTAMATE RECEPTOR, IONOTROPIC, AMPA 4; GRIA4
OMIM:138247 - GLUTAMATE RECEPTOR, IONOTROPIC, AMPA 2; GRIA2
OMIM:138248 - GLUTAMATE RECEPTOR, IONOTROPIC, AMPA 1; GRIA1
OMIM:138249 - GLUTAMATE RECEPTOR, IONOTROPIC, N-METHYL-D-ASPARTATE, SUBUNIT 1; GRIN1
OMIM:138250 - ALDEHYDE DEHYDROGENASE 18 FAMILY, MEMBER A1; ALDH18A1
OMIM:138251 - GLUTAMATE RECEPTOR, IONOTROPIC, N-METHYL-D-ASPARTATE, ASSOCIATED PROTEIN; GRINA
OMIM:138252 - GLUTAMATE RECEPTOR, IONOTROPIC, N-METHYL-D-ASPARTATE, SUBUNIT 2B; GRIN2B
OMIM:138253 - GLUTAMATE RECEPTOR, IONOTROPIC, N-METHYL-D-ASPARTATE, SUBUNIT 2A; GRIN2A
OMIM:138254 - GLUTAMATE RECEPTOR, IONOTROPIC, N-METHYL-D-ASPARTATE, SUBUNIT 2C; GRIN2C
OMIM:138270 - MOVED TO 138385
OMIM:138275 - GLUTAMATE DECARBOXYLASE 2; GAD2
OMIM:138276 - MOVED TO 605363
OMIM:138277 - GLUTAMIC ACID DECARBOXYLASE, BRAIN, MEMBRANE FORM
OMIM:138280 - GLUTAMINASE; GLS
OMIM:138290 - GLUTAMATE-AMMONIA LIGASE; GLUL
OMIM:138292 - GLUTAMINE:FRUCTOSE-6-PHOSPHATE AMIDOTRANSFERASE 1; GFPT1
OMIM:138295 - GLUTAMYL-PROLYL-tRNA SYNTHETASE; EPRS
OMIM:138297 - GLUTAMYL AMINOPEPTIDASE; ENPEP
OMIM:138300 - GLUTATHIONE REDUCTASE; GSR
OMIM:138319 - GLUTATHIONE PEROXIDASE 2; GPX2
OMIM:138320 - GLUTATHIONE PEROXIDASE 1; GPX1
OMIM:138321 - GLUTATHIONE PEROXIDASE 3; GPX3
OMIM:138322 - GLUTATHIONE PEROXIDASE 4; GPX4
OMIM:138330 - GLUTATHIONE S-TRANSFERASE, MICROSOMAL, 1; MGST1
OMIM:138333 - GLUTATHIONE S-TRANSFERASE, MU-4; GSTM4
OMIM:138335 - MOVED TO 138370
OMIM:138340 - GLUTATHIONE TRANSFERASE ACTIVITY TOWARD TRANS-STILBENE OXIDE
OMIM:138350 - GLUTATHIONE S-TRANSFERASE, MU-1; GSTM1
OMIM:138359 - GLUTATHIONE S-TRANSFERASE, ALPHA-1; GSTA1
OMIM:138360 - GLUTATHIONE S-TRANSFERASE, ALPHA-2; GSTA2
OMIM:138370 - MOVED TO 134660
OMIM:138380 - GLUTATHIONE S-TRANSFERASE, MU-2; GSTM2
OMIM:138385 - GLUTATHIONE S-TRANSFERASE, MU-5; GSTM5
OMIM:138390 - GLUTATHIONE S-TRANSFERASE, MU-3; GSTM3
OMIM:138391 - REMOVED FROM DATABASE
OMIM:138400 - GLYCERALDEHYDE-3-PHOSPHATE DEHYDROGENASE; GAPDH
OMIM:138420 - GLYCEROL-3-PHOSPHATE DEHYDROGENASE 1; GPD1
OMIM:138430 - GLYCEROL-3-PHOSPHATE DEHYDROGENASE 2; GPD2
OMIM:138440 - PHOSPHORIBOSYLGLYCINAMIDE FORMYLTRANSFERASE/PHOSPHORIBOSYLGLYCINAMIDE SYNTHETASE/PHOSPHORIBOSYLAMINOIMIDAZOLE SYNTHETASE; GART
OMIM:138450 - SERINE HYDROXYMETHYLTRANSFERASE, MITOCHONDRIAL; SHMT2
OMIM:138470 - COMPLEMENT FACTOR B; CFB
OMIM:138480 - GLYCINE B COMPLEMENTING; GLYB
OMIM:138491 - GLYCINE RECEPTOR, ALPHA-1 SUBUNIT; GLRA1
OMIM:138492 - GLYCINE RECEPTOR, BETA SUBUNIT; GLRB
OMIM:138500 - HYPERGLYCINURIA
OMIM:138550 - GLYCOGEN PHOSPHORYLASE, BRAIN TYPE; PYGB
OMIM:138570 - GLYCOGEN SYNTHASE 1; GYS1
OMIM:138571 - GLYCOGEN SYNTHASE 2; GYS2
OMIM:138590 - GLYCOPHORIN E; GYPE
OMIM:138600 - OROSOMUCOID 1; ORM1
OMIM:138610 - OROSOMUCOID 2; ORM2
OMIM:138670 - ALPHA-1-B-GLYCOPROTEIN; A1BG
OMIM:138680 - ALPHA-2-HS-GLYCOPROTEIN; AHSG
OMIM:138700 - APOLIPOPROTEIN H; APOH
OMIM:138710 - GLYCOPROTEIN, RENAL
OMIM:138720 - GLYCOPROTEIN Ib, PLATELET, BETA POLYPEPTIDE; GP1BB
OMIM:138750 - GLYOXALASE I; GLO1
OMIM:138760 - HYDROXYACYL GLUTATHIONE HYDROLASE; HAGH
OMIM:138770 - GMS SYNDROME
OMIM:138790 - GOITER, MULTINODULAR, CYSTIC RENAL DISEASE, AND DIGITAL ANOMALIES
OMIM:138800 - GOITER, MULTINODULAR 1, WITH OR WITHOUT SERTOLI-LEYDIG CELL TUMORS; MNG1
OMIM:138850 - GONADOTROPIN-RELEASING HORMONE RECEPTOR; GNRHR
OMIM:138890 - GOOSECOID HOMEOBOX; GSC
OMIM:138900 - URIC ACID CONCENTRATION, SERUM, QUANTITATIVE TRAIT LOCUS 1; UAQTL1
OMIM:138920 - GRANDDAD SYNDROME
OMIM:138930 - GRANT SYNDROME
OMIM:138945 - GRANULIN PRECURSOR; GRN
OMIM:138960 - COLONY-STIMULATING FACTOR 2; CSF2
OMIM:138965 - CHEMOKINE, CXC MOTIF, LIGAND 6; CXCL6
OMIM:138970 - COLONY-STIMULATING FACTOR 3; CSF3
OMIM:138971 - COLONY-STIMULATING FACTOR 3 RECEPTOR, GRANULOCYTE; CSF3R
OMIM:138972 - CCAAT/ENHANCER-BINDING PROTEIN, GAMMA; CEBPG
OMIM:138981 - GRANULOCYTE-MACROPHAGE COLONY-STIMULATING FACTOR RECEPTOR, BETA; CSF2RB
OMIM:138990 - GRANULOMATOUS DISEASE, CHRONIC, AUTOSOMAL DOMINANT TYPE
OMIM:139000 - GRANULOSIS RUBRA NASI
OMIM:139080 - SOLUTE CARRIER FAMILY 25 (MITOCHONDRIAL CARRIER, GRAVES DISEASE AUTOANTIGEN), MEMBER 16; SLC25A16
OMIM:139090 - GRAY PLATELET SYNDROME; GPS
OMIM:139100 - GRAYING OF HAIR, PRECOCIOUS
OMIM:139110 - CHEMOKINE, CXC MOTIF, LIGAND 2; CXCL2
OMIM:139111 - CHEMOKINE, CXC MOTIF, LIGAND 3; CXCL3
OMIM:139130 - GUANINE NUCLEOTIDE-BINDING PROTEIN, BETA-3; GNB3
OMIM:139139 - NUCLEAR RECEPTOR SUBFAMILY 4, GROUP A, MEMBER 1; NR4A1
OMIM:139145 - MOVED TO 139139
OMIM:139150 - RAS p21 PROTEIN ACTIVATOR 1; RASA1
OMIM:139160 - GUANINE NUCLEOTIDE-BINDING PROTEIN, ALPHA Z POLYPEPTIDE; GNAZ
OMIM:139180 - GUANINE NUCLEOTIDE-BINDING PROTEIN, ALPHA-INHIBITING, POLYPEPTIDE 2 PSEUDOGENE 1; GNAI2P1
OMIM:139185 - GROWTH ARREST-SPECIFIC 1; GAS1
OMIM:139190 - GROWTH HORMONE-RELEASING HORMONE; GHRH
OMIM:139191 - GROWTH HORMONE-RELEASING HORMONE RECEPTOR; GHRHR
OMIM:139200 - GROUP-SPECIFIC COMPONENT; GC
OMIM:139210 - MYHRE SYNDROME; MYHRS
OMIM:139220 - REMOVED FROM DATABASE
OMIM:139230 - REMOVED FROM DATABASE
OMIM:139240 - GROWTH HORMONE 2; GH2
OMIM:139250 - GROWTH HORMONE 1; GH1
OMIM:139255 - METALLOTHIONEIN 3; MT3
OMIM:139259 - G1- TO S-PHASE TRANSITION 1; GSPT1
OMIM:139260 - GUANINE DEAMINASE; GDA
OMIM:139265 - GUANOSINE MONOPHOSPHATE REDUCTASE; GMPR
OMIM:139270 - GUANYLATE KINASE 1; GUK1
OMIM:139280 - GUANYLATE KINASE 2; GUK2
OMIM:139290 - GUANYLATE KINASE 3; GUK3
OMIM:139300 - AROMATASE EXCESS SYNDROME; AEXS
OMIM:139310 - GUANINE NUCLEOTIDE-BINDING PROTEIN, ALPHA-INHIBITING ACTIVITY POLYPEPTIDE 1; GNAI1
OMIM:139311 - GUANINE NUCLEOTIDE-BINDING PROTEIN, ALPHA-ACTIVATING ACTIVITY POLYPEPTIDE O; GNAO1
OMIM:139312 - GUANINE NUCLEOTIDE-BINDING PROTEIN, ALPHA-ACTIVATING ACTIVITY POLYPEPTIDE, OLFACTORY TYPE; GNAL
OMIM:139313 - GUANINE NUCLEOTIDE-BINDING PROTEIN, ALPHA-11; GNA11
OMIM:139314 - GUANINE NUCLEOTIDE-BINDING PROTEIN, ALPHA-15; GNA15
OMIM:139320 - GNAS COMPLEX LOCUS; GNAS
OMIM:139330 - GUANINE NUCLEOTIDE-BINDING PROTEIN, ALPHA-TRANSDUCING ACTIVITY POLYPEPTIDE 1; GNAT1
OMIM:139340 - GUANINE NUCLEOTIDE-BINDING PROTEIN, ALPHA-TRANSDUCING ACTIVITY POLYPEPTIDE 2; GNAT2
OMIM:139350 - KERATIN 1, TYPE II; KRT1
OMIM:139360 - GUANINE NUCLEOTIDE-BINDING PROTEIN, ALPHA-INHIBITING ACTIVITY POLYPEPTIDE 2; GNAI2
OMIM:139370 - GUANINE NUCLEOTIDE-BINDING PROTEIN, ALPHA-INHIBITING ACTIVITY POLYPEPTIDE 3; GNAI3
OMIM:139380 - GUANINE NUCLEOTIDE-BINDING PROTEIN, BETA-1; GNB1
OMIM:139390 - GUANINE NUCLEOTIDE-BINDING PROTEIN, BETA-2; GNB2
OMIM:139391 - GUANINE NUCLEOTIDE-BINDING PROTEIN, GAMMA-TRANSDUCING ACTIVITY POLYPEPTIDE 2; GNGT2
OMIM:139392 - GUANYLATE CYCLASE ACTIVATOR 2A; GUCA2A
OMIM:139393 - GUILLAIN-BARRE SYNDROME, FAMILIAL; GBS
OMIM:139395 - GUANINE NUCLEOTIDE-BINDING PROTEIN, ALPHA-TRANSDUCING ACTIVITY POLYPEPTIDE 3; GNAT3
OMIM:139396 - GUANYLATE CYCLASE 1, SOLUBLE, ALPHA-3; GUCY1A3
OMIM:139397 - GUANYLATE CYCLASE 1, SOLUBLE, BETA-3; GUCY1B3
OMIM:139400 - HAIR WHORL
OMIM:139450 - HAIR MORPHOLOGY 2; HRM2
OMIM:139500 - HAIRY EARS
OMIM:139600 - HAIRY ELBOWS
OMIM:139605 - HAIRY/ENHANCER OF SPLIT, DROSOPHILA, HOMOLOG OF, 1; HES1
OMIM:139630 - HAIRY NOSE TIP
OMIM:139650 - HAIRY PALMS AND SOLES
OMIM:139750 - HAND AND FOOT DEFORMITY WITH FLAT FACIES
OMIM:139800 - HAND CLASPING PATTERN
OMIM:139900 - HAND SKILL, RELATIVE; HSR
OMIM:140000 - HAND-FOOT-GENITAL SYNDROME; HFG
OMIM:140050 - GRANZYME A; GZMA
OMIM:140090 - MOVED TO 189903
OMIM:140100 - HAPTOGLOBIN; HP
OMIM:140210 - HAPTOGLOBIN-RELATED PROTEIN GENE; HPR
OMIM:140300 - HASHIMOTO THYROIDITIS
OMIM:140340 - MOVED TO 125370
OMIM:140350 - HAWKINSINURIA
OMIM:140400 - PROGRESSIVE FAMILIAL HEART BLOCK, TYPE II; PFHB2
OMIM:140450 - HEART-HAND SYNDROME, SPANISH TYPE
OMIM:140500 - HEART, MALFORMATION OF
OMIM:140550 - HEAT-SHOCK 70-KD PROTEIN 1A; HSPA1A
OMIM:140555 - HEAT-SHOCK 70-KD PROTEIN 6; HSPA6
OMIM:140556 - HEAT-SHOCK 70-KD PROTEIN 7; HSPA7
OMIM:140559 - HEAT-SHOCK 70-KD PROTEIN-LIKE 1; HSPA1L
OMIM:140560 - HEAT-SHOCK 70-KD PROTEIN 2; HSPA2
OMIM:140570 - MOVED TO 140550
OMIM:140571 - HEAT-SHOCK PROTEIN, 90-KD, ALPHA, CLASS A, MEMBER 1; HSP90AA1
OMIM:140572 - HEAT-SHOCK PROTEIN, 90-KD, ALPHA, CLASS B, MEMBER 1; HSP90AB1
OMIM:140573 - MOVED TO 140571
OMIM:140574 - MOVED TO 140571
OMIM:140575 - HEAT-SHOCK PROTEIN, 90-KD, ALPHA, CLASS A, MEMBER 2; HSP90AA2
OMIM:140576 - MOVED TO 140571
OMIM:140580 - HEAT-SHOCK TRANSCRIPTION FACTOR 1; HSF1
OMIM:140581 - HEAT-SHOCK TRANSCRIPTION FACTOR 2; HSF2
OMIM:140600 - OSTEOARTHRITIS SUSCEPTIBILITY 2; OS2
OMIM:140700 - HEINZ BODY ANEMIAS
OMIM:140750 - SUPPRESSOR OF TUMORIGENICITY 5; ST5
OMIM:140850 - HEMANGIOMAS, CAVERNOUS, OF FACE AND SUPRAUMBILICAL MIDLINE RAPHE
OMIM:140900 - HEMANGIOMAS OF SMALL INTESTINE
OMIM:141000 - HEMANGIOMA-THROMBOCYTOPENIA SYNDROME
OMIM:141180 - HEMATOPOIETIC PROTEIN HEM-1; HEM1
OMIM:141200 - HEMATURIA, BENIGN FAMILIAL; BFH
OMIM:141250 - HEME OXYGENASE 1; HMOX1
OMIM:141251 - HEME OXYGENASE 2; HMOX2
OMIM:141300 - HEMIFACIAL ATROPHY, PROGRESSIVE; HFA
OMIM:141350 - HEMIFACIAL HYPERPLASIA WITH STRABISMUS
OMIM:141400 - HEMIFACIAL MICROSOMIA WITH RADIAL DEFECTS
OMIM:141405 - HEMIFACIAL SPASM, FAMILIAL
OMIM:141500 - MIGRAINE, FAMILIAL HEMIPLEGIC, 1; FHM1
OMIM:141700 - HEMOLYTIC POIKILOCYTIC ANEMIA DUE TO REDUCED ANKYRIN BINDING SITES
OMIM:141749 - FETAL HEMOGLOBIN QUANTITATIVE TRAIT LOCUS 1; HBFQTL1
OMIM:141750 - ALPHA-THALASSEMIA/MENTAL RETARDATION SYNDROME, CHROMOSOME 16-RELATED
OMIM:141800 - HEMOGLOBIN--ALPHA LOCUS 1; HBA1
OMIM:141850 - HEMOGLOBIN--ALPHA LOCUS 2; HBA2
OMIM:141860 - HEMOGLOBIN--ALPHA LOCUS 3
OMIM:141900 - HEMOGLOBIN--BETA LOCUS; HBB
OMIM:141940 - MOVED TO 141900
OMIM:142000 - HEMOGLOBIN--DELTA LOCUS; HBD
OMIM:142100 - HEMOGLOBIN--EPSILON LOCUS; HBE1
OMIM:142200 - HEMOGLOBIN, GAMMA A; HBG1
OMIM:142210 - HISTONE GENE CLUSTER 1, H1 HISTONE FAMILY, MEMBER D; HIST1H1D
OMIM:142220 - HISTONE GENE CLUSTER 1, H1 HISTONE FAMILY, MEMBER E; HIST1H1E
OMIM:142230 - HEMATOPOIETIC PROGENITOR CELL ANTIGEN CD34; CD34
OMIM:142240 - HEMOGLOBIN--THETA-1 LOCUS; HBQ1
OMIM:142250 - HEMOGLOBIN, GAMMA G; HBG2
OMIM:142270 - MOVED TO 142200
OMIM:142290 - HEMOPEXIN; HPX
OMIM:142300 - MOVED TO 142310
OMIM:142309 - HEMOGLOBIN--VARIANTS FOR WHICH THE CHAIN CARRYING THE MUTATION IS UNKNOWN OR UNCERTAIN
OMIM:142310 - HEMOGLOBIN--ZETA LOCUS; HBZ
OMIM:142330 - HEPATIC ADENOMAS, FAMILIAL
OMIM:142333 - MOVED TO 114550
OMIM:142335 - FETAL HEMOGLOBIN QUANTITATIVE TRAIT LOCUS 5; HBFQTL5
OMIM:142340 - DIAPHRAGMATIC HERNIA, CONGENITAL
OMIM:142350 - HERNIA, DOUBLE INGUINAL
OMIM:142360 - HEPARIN COFACTOR II; HCF2
OMIM:142370 - HEMOPOIETIC CELL KINASE; HCK
OMIM:142380 - MOVED TO 114550
OMIM:142385 - HEPATIC LEUKEMIA FACTOR; HLF
OMIM:142390 - HEPATIC PROTEIN; HEP10
OMIM:142395 - HEPATITIS B VACCINE, RESPONSE TO
OMIM:142400 - HERNIA, HIATUS
OMIM:142408 - MACROPHAGE STIMULATING 1; MST1
OMIM:142409 - HEPATOCYTE GROWTH FACTOR; HGF
OMIM:142410 - HNF1 HOMEOBOX A; HNF1A
OMIM:142420 - REMOVED FROM DATABASE
OMIM:142440 - HEPSIN; HPN
OMIM:142445 - NEUREGULIN 1; NRG1
OMIM:142450 - MOVED TO 600644
OMIM:142460 - SYNDECAN 2; SDC2
OMIM:142461 - HEPARAN SULFATE PROTEOGLYCAN OF BASEMENT MEMBRANE; HSPG2
OMIM:142470 - FETAL HEMOGLOBIN QUANTITATIVE TRAIT LOCUS 2; HBFQTL2
OMIM:142500 - HETEROCHROMIA IRIDIS
OMIM:142510 - MOVED TO 300049
OMIM:142550 - MOVED TO 142600
OMIM:142560 - DEAD BOX POLYPEPTIDE 39B; DDX39B
OMIM:142570 - HEXOKINASE 3; HK3
OMIM:142580 - PROLINE-RICH COILED-COIL PROTEIN 2A; PRRC2A
OMIM:142590 - BCL2-ASSOCIATED ATHANOGENE 6; BAG6
OMIM:142600 - HEXOKINASE 1; HK1
OMIM:142610 - G-PATCH DOMAIN- AND ANKYRIN REPEATS-CONTAINING PROTEIN 1; GPANK1
OMIM:142620 - ABHYDROLASE DOMAIN-CONTAINING 16A; ABHD16A
OMIM:142622 - HIPPOCALCIN; HPCA
OMIM:142623 - HIRSCHSPRUNG DISEASE, SUSCEPTIBILITY TO, 1; HSCR1
OMIM:142625 - HIRSUTISM, SKELETAL DYSPLASIA, AND MENTAL RETARDATION
OMIM:142630 - HISTIOCYTOSIS, PROGRESSIVE MUCINOUS
OMIM:142640 - HISTIDINE-RICH GLYCOPROTEIN; HRG
OMIM:142660 - HEXOSAMINIDASE C; HEXC
OMIM:142669 - BEUKES HIP DYSPLASIA; BHD
OMIM:142680 - PERIODIC FEVER, FAMILIAL, AUTOSOMAL DOMINANT
OMIM:142690 - ACNE INVERSA, FAMILIAL, 1; ACNINV1
OMIM:142695 - HIGH DENSITY LIPOPROTEIN-BINDING PROTEIN; HDLBP
OMIM:142700 - DEVELOPMENTAL DYSPLASIA OF THE HIP 1; DDH1
OMIM:142701 - HISTATIN 1; HTN1
OMIM:142702 - HISTATIN 3; HTN3
OMIM:142703 - HISTAMINE RECEPTOR H2; HRH2
OMIM:142704 - HISTIDINE DECARBOXYLASE; HDC
OMIM:142705 - HISTIDINE-RICH CALCIUM-BINDING PROTEIN; HRC
OMIM:142708 - H1 HISTONE FAMILY, MEMBER 0; H1F0
OMIM:142709 - HISTONE GENE CLUSTER 1, H1 HISTONE FAMILY, MEMBER A; HIST1H1A
OMIM:142710 - HISTONE GENE CLUSTER 1, H1 HISTONE FAMILY, MEMBER C; HIST1H1C
OMIM:142711 - HISTONE GENE CLUSTER 1, H1 HISTONE FAMILY, MEMBER B; HIST1H1B
OMIM:142712 - HISTONE GENE CLUSTER 1, H1 HISTONE FAMILY, MEMBER T; HIST1H1T
OMIM:142720 - HISTONE GENE CLUSTER 2, H2A HISTONE FAMILY, MEMBER A3; HIST2H2AA3
OMIM:142730 - HISTIOCYTIC DERMATOARTHRITIS
OMIM:142750 - HISTONE GENE CLUSTER 2, H4 HISTONE FAMILY, MEMBER A; HIST2H4A
OMIM:142760 - MOVED TO 142720
OMIM:142763 - H2A HISTONE FAMILY, MEMBER Z; H2AFZ
OMIM:142765 - REGULATORY FACTOR X, 2; RFX2
OMIM:142770 - HLA MODIFIER
OMIM:142780 - HISTONE GENE CLUSTER 2, H3 HISTONE FAMILY, MEMBER C; HIST2H3C
OMIM:142790 - CD74 ANTIGEN; CD74
OMIM:142795 - HLA-8 HISTOCOMPATIBILITY TYPE; HLA8
OMIM:142800 - MAJOR HISTOCOMPATIBILITY COMPLEX, CLASS I, A; HLA-A
OMIM:142810 - HISTIDYL-tRNA SYNTHETASE; HARS
OMIM:142830 - MAJOR HISTOCOMPATIBILITY COMPLEX, CLASS I, B; HLA-B
OMIM:142840 - MAJOR HISTOCOMPATIBILITY COMPLEX, CLASS I, C; HLA-C
OMIM:142850 - MOVED TO 142860
OMIM:142855 - MAJOR HISTOCOMPATIBILITY COMPLEX, CLASS II, DM ALPHA; HLA-DMA
OMIM:142856 - MAJOR HISTOCOMPATIBILITY COMPLEX, CLASS II, DM BETA; HLA-DMB
OMIM:142857 - MAJOR HISTOCOMPATIBILITY COMPLEX, CLASS II, DR BETA-1; HLA-DRB1
OMIM:142858 - MAJOR HISTOCOMPATIBILITY COMPLEX, CLASS II, DP BETA-1; HLA-DPB1
OMIM:142860 - MAJOR HISTOCOMPATIBILITY COMPLEX, CLASS II, DR ALPHA; HLA-DRA
OMIM:142870 - REMOVED FROM DATABASE
OMIM:142871 - HLA-G HISTOCOMPATIBILITY ANTIGEN, CLASS I; HLA-G
OMIM:142880 - MAJOR HISTOCOMPATIBILITY COMPLEX, CLASS II, DP ALPHA-1; HLA-DPA1
OMIM:142890 - HLA-MT HISTOCOMPATIBILITY TYPE; HLA-MT
OMIM:142900 - HOLT-ORAM SYNDROME; HOS
OMIM:142910 - 3-HYDROXY-3-METHYLGLUTARYL-CoA REDUCTASE; HMGCR
OMIM:142920 - HLA-DO HISTOCOMPATIBILITY TYPE; HLA-DO
OMIM:142925 - MOVED TO 142800
OMIM:142930 - MAJOR HISTOCOMPATIBILITY COMPLEX, CLASS II, DN ALPHA; HLA-DNA
OMIM:142940 - 3-HYDROXY-3-METHYLGLUTARYL-CoA SYNTHASE 1; HMGCS1
OMIM:142945 - HOLOPROSENCEPHALY 3; HPE3
OMIM:142946 - HOLOPROSENCEPHALY 4; HPE4
OMIM:142950 - HOMEOBOX A7; HOXA7
OMIM:142951 - HOMEOBOX A6; HOXA6
OMIM:142952 - HOMEOBOX A5; HOXA5
OMIM:142953 - HOMEOBOX A4; HOXA4
OMIM:142954 - HOMEOBOX A3; HOXA3
OMIM:142955 - HOMEOBOX A1; HOXA1
OMIM:142956 - HOMEOBOX A9; HOXA9
OMIM:142957 - HOMEOBOX A10; HOXA10
OMIM:142958 - HOMEOBOX A11; HOXA11
OMIM:142959 - HOMEOBOX A13; HOXA13
OMIM:142960 - HOMEOBOX B5; HOXB5
OMIM:142961 - HOMEOBOX B6; HOXB6
OMIM:142962 - HOMEOBOX B7; HOXB7
OMIM:142963 - HOMEOBOX B8; HOXB8
OMIM:142964 - HOMEOBOX B9; HOXB9
OMIM:142965 - HOMEOBOX B4; HOXB4
OMIM:142966 - HOMEOBOX B3; HOXB3
OMIM:142967 - HOMEOBOX B2; HOXB2
OMIM:142968 - HOMEOBOX B1; HOXB1
OMIM:142970 - HOMEOBOX C8; HOXC8
OMIM:142971 - HOMEOBOX C9; HOXC9
OMIM:142972 - HOMEOBOX C6; HOXC6
OMIM:142973 - HOMEOBOX C5; HOXC5
OMIM:142974 - HOMEOBOX C4; HOXC4
OMIM:142975 - HOMEOBOX C12; HOXC12
OMIM:142976 - HOMEOBOX C13; HOXC13
OMIM:142980 - HOMEOBOX D3; HOXD3
OMIM:142981 - HOMEOBOX D4; HOXD4
OMIM:142982 - HOMEOBOX D9; HOXD9
OMIM:142983 - MUSCLE SEGMENT HOMEOBOX, DROSOPHILA, HOMOLOG OF, 1; MSX1
OMIM:142984 - HOMEOBOX D10; HOXD10
OMIM:142985 - HOMEOBOX D8; HOXD8
OMIM:142986 - HOMEOBOX D11; HOXD11
OMIM:142987 - HOMEOBOX D1; HOXD1
OMIM:142988 - HOMEOBOX D12; HOXD12
OMIM:142989 - HOMEOBOX D13; HOXD13
OMIM:142990 - MOVED TO 142981
OMIM:142991 - EVEN-SKIPPED HOMEOBOX 2; EVX2
OMIM:142992 - H6 FAMILY HOMEOBOX 1; HMX1
OMIM:142993 - VISUAL SYSTEM HOMEOBOX 2; VSX2
OMIM:142994 - MOTOR NEURON AND PANCREAS HOMEOBOX 1; MNX1
OMIM:142995 - H.20-LIKE HOMEOBOX 1; HLX1
OMIM:142996 - EVEN-SKIPPED HOMEOBOX 1; EVX1
OMIM:143000 - HORNER SYNDROME, CONGENITAL
OMIM:143010 - MAJOR HISTOCOMPATIBILITY COMPLEX, CLASS I, E; HLA-E
OMIM:143020 - HPA I RECOGNITION POLYMORPHISM, BETA-GLOBIN-RELATED; HPA1
OMIM:143023 - RAS ASSOCIATION DOMAIN FAMILY, MEMBER 7; RASSF7
OMIM:143024 - GUANINE NUCLEOTIDE-BINDING PROTEIN-LIKE 1; GNL1
OMIM:143025 - HTLV-RELATED ENDOGENOUS SEQUENCE 1; HRES1
OMIM:143030 - CD9 ANTIGEN; CD9
OMIM:143040 - ANTIGEN DEFINED BY MONOCLONAL ANTIBODY F10.44.2
OMIM:143050 - HUMERORADIAL SYNOSTOSIS
OMIM:143054 - HUMAN IMMUNODEFICIENCY VIRUS TYPE 1 ENHANCER-BINDING PROTEIN 2; HIVEP2
OMIM:143055 - CYCLIN T1; CCNT1
OMIM:143060 - HUMAN LEUKOCYTE ANTIGEN MIC6; MIC6
OMIM:143065 - MOVED TO 107271
OMIM:143070 - REMOVED FROM DATABASE
OMIM:143080 - REMOVED FROM DATABASE
OMIM:143089 - HUMAN T-CELL LEUKEMIA VIRUS ENHANCER FACTOR; HTLF
OMIM:143090 - MOVED TO 138140
OMIM:143095 - SPONDYLOEPIPHYSEAL DYSPLASIA WITH CONGENITAL JOINT DISLOCATIONS; SEDCJD
OMIM:143100 - HUNTINGTON DISEASE; HD
OMIM:143110 - MAJOR HISTOCOMPATIBILITY COMPLEX, CLASS I, F; HLA-F
OMIM:143150 - MOVED TO 426000
OMIM:143170 - MALE-ENHANCED ANTIGEN 1; MEA1
OMIM:143200 - WAGNER VITREORETINOPATHY; WGVRP
OMIM:143400 - CONGENITAL ANOMALIES OF KIDNEY AND URINARY TRACT 2; CAKUT2
OMIM:143450 - HYDROXYACYL-CoA DEHYDROGENASE/3-KETOACYL-CoA THIOLASE/ENOYL-CoA HYDRATASE, BETA SUBUNIT; HADHB
OMIM:143460 - 5-HYDROXYTRYPTAMINE OXYGENASE REGULATOR; HTOR
OMIM:143465 - ATTENTION DEFICIT-HYPERACTIVITY DISORDER; ADHD
OMIM:143470 - HYPERALPHALIPOPROTEINEMIA 1; HALP1
OMIM:143500 - GILBERT SYNDROME
OMIM:143850 - ORTHOSTATIC HYPOTENSIVE DISORDER, STREETEN TYPE
OMIM:143860 - HYPERCHLORHIDROSIS, ISOLATED; HYCHL
OMIM:143870 - HYPERCALCIURIA, ABSORPTIVE, 2; HCA2
OMIM:143880 - HYPERCALCEMIA, INFANTILE, 1; HCINF1
OMIM:143890 - HYPERCHOLESTEROLEMIA, FAMILIAL
OMIM:144010 - HYPERCHOLESTEROLEMIA, AUTOSOMAL DOMINANT, TYPE B
OMIM:144020 - HYPERCHOLESTEROLEMIA SUPPRESSOR
OMIM:144050 - HYPERHEPARINEMIA
OMIM:144100 - HYPERHIDROSIS, GUSTATORY; HYPRG
OMIM:144110 - HYPERHIDROSIS PALMARIS ET PLANTARIS; HYPRPP
OMIM:144120 - HYPERIMMUNOGLOBULIN G1(A1) SYNDROME
OMIM:144150 - HYPERKERATOSIS LENTICULARIS PERSTANS; HLP
[truncated: 24,041 more rows]

## Sheet: Sex
Sex
Female
Male
Unknown

## Sheet: Material Type
ID	MaterialType	ID_MaterialType
9	CD14+ Lymphoblast	9 - CD14+ Lymphoblast
10	CD19+ lymphoblast	10 - CD19+ lymphoblast
11	CD20+ Lymphoblast	11 - CD20+ Lymphoblast
12	CD13+ Lymphoblast	12 - CD13+ Lymphoblast
13	CD34+ Lymphoblast	13 - CD34+ Lymphoblast
14	CD2+ Lymphoblast	14 - CD2+ Lymphoblast
15	CD7+ Lymphoblast	15 - CD7+ Lymphoblast
16	CD10+ Lymphoblast	16 - CD10+ Lymphoblast
17	CD5+ Lymphoblast	17 - CD5+ Lymphoblast
18	Plasma membrane of peripheral blood stem cell	18 - Plasma membrane of peripheral blood stem cell
19	Protoplasm of peripheral blood stem cell	19 - Protoplasm of peripheral blood stem cell
20	Mitochondrial DNA	20 - Mitochondrial DNA
21	Nuclear DNA	21 - Nuclear DNA
22	DNA	22 - DNA
23	T lymphoblast	23 - T lymphoblast
24	B lymphoblast	24 - B lymphoblast
25	Lymphoblast	25 - Lymphoblast
26	Extrachromosomal circular DNA	26 - Extrachromosomal circular DNA
27	Linker DNA	27 - Linker DNA
28	Regulatory DNA sequence	28 - Regulatory DNA sequence
29	Chromosomal DNA	29 - Chromosomal DNA
30	DNA molecule region	30 - DNA molecule region
31	Peripheral blood mononuclear cell	31 - Peripheral blood mononuclear cell
32	Peripheral blood mesothelial cell	32 - Peripheral blood mesothelial cell
33	Peripheral blood stem cell	33 - Peripheral blood stem cell
34	Peripheral blood cell	34 - Peripheral blood cell
35	EBV transformed lymphoblastoid cell line	35 - EBV transformed lymphoblastoid cell line
36	None	36 - None
37	iPSCs	37 - iPSCs
38	RNA from neurons	38 - RNA from neurons
39	RNA from astrocytes	39 - RNA from astrocytes
40	RNA from neural progenitor cells	40 - RNA from neural progenitor cells

## Sheet: Anatomical Site
ID	AnatomicalSite	ID_AnatomicalSite
1	endothelial blood brain barrier	1 - endothelial blood brain barrier
2	glial blood brain barrier	2 - glial blood brain barrier
3	blood	3 - blood
4	blood brain barrier	4 - blood brain barrier
5	choroidal blood vessel	5 - choroidal blood vessel
6	blood plasma	6 - blood plasma
7	blood serum	7 - blood serum
8	blood vessel	8 - blood vessel
9	arterial blood vessel	9 - arterial blood vessel
10	chest blood vessel	10 - chest blood vessel
11	trachea blood vessel	11 - trachea blood vessel
12	pedal digit blood vessel	12 - pedal digit blood vessel
13	arm blood vessel	13 - arm blood vessel
14	neck blood vessel	14 - neck blood vessel
15	retina blood vessel	15 - retina blood vessel
16	respiratory system blood vessel	16 - respiratory system blood vessel
17	leg blood vessel	17 - leg blood vessel
18	corneal blood vessel	18 - corneal blood vessel
19	kidney blood vessel	19 - kidney blood vessel
20	hindlimb blood vessel	20 - hindlimb blood vessel
21	thoracic cavity blood vessel	21 - thoracic cavity blood vessel
22	main bronchus blood vessel	22 - main bronchus blood vessel
23	trunk blood vessel	23 - trunk blood vessel
24	lung blood vessel	24 - lung blood vessel
25	forelimb blood vessel	25 - forelimb blood vessel
26	limb blood vessel	26 - limb blood vessel
27	iris blood vessel	27 - iris blood vessel
28	eyelid blood vessel	28 - eyelid blood vessel
29	mesoderm blood island	29 - mesoderm blood island
30	tail blood vessel	30 - tail blood vessel
31	manus blood vessel	31 - manus blood vessel
32	pelvis blood vessel	32 - pelvis blood vessel
33	manual digit blood vessel	33 - manual digit blood vessel
34	pes blood vessel	34 - pes blood vessel
35	blood island	35 - blood island
36	respiratory system venous blood vessel	36 - respiratory system venous blood vessel
37	blood nerve barrier	37 - blood nerve barrier
38	blood-cerebrospinal fluid barrier	38 - blood-cerebrospinal fluid barrier
39	head blood vessel	39 - head blood vessel
40	heart blood vessel	40 - heart blood vessel
41	abdomen blood vessel	41 - abdomen blood vessel
42	brain blood vessel	42 - brain blood vessel
43	blood vessel elastic tissue	43 - blood vessel elastic tissue
44	kidney arterial blood vessel	44 - kidney arterial blood vessel
45	respiratory system arterial blood vessel	45 - respiratory system arterial blood vessel
46	blood vessel smooth muscle	46 - blood vessel smooth muscle
47	blood vessel endothelium	47 - blood vessel endothelium
48	blood-air barrier	48 - blood-air barrier
49	venous blood vessel	49 - venous blood vessel
50	placental labyrinth blood vessel	50 - placental labyrinth blood vessel
51	blood vessel layer	51 - blood vessel layer
52	blood vasculature	52 - blood vasculature
53	blood vessel of tympanic cavity	53 - blood vessel of tympanic cavity
54	vitelline blood vessel	54 - vitelline blood vessel
55	respiratory system blood vessel endothelium	55 - respiratory system blood vessel endothelium
56	abdominal segment blood vessel	56 - abdominal segment blood vessel
57	thoracic segment blood vessel	57 - thoracic segment blood vessel
58	respiratory system blood vessel smooth muscle	58 - respiratory system blood vessel smooth muscle
59	back blood vessel	59 - back blood vessel
60	lower arm blood vessel	60 - lower arm blood vessel
61	upper leg blood vessel	61 - upper leg blood vessel
62	lower leg blood vessel	62 - lower leg blood vessel
63	upper arm blood vessel	63 - upper arm blood vessel
64	tunica adventitia of blood vessel	64 - tunica adventitia of blood vessel
65	blood-inner ear barrier	65 - blood-inner ear barrier
66	presumptive blood	66 - presumptive blood
67	appendage blood vessel	67 - appendage blood vessel
68	pectoral appendage blood vessel	68 - pectoral appendage blood vessel
69	umbilical blood vessel	69 - umbilical blood vessel
70	placenta fetal blood space	70 - placenta fetal blood space
71	blood clot	71 - blood clot
72	lumen of blood vessel	72 - lumen of blood vessel
73	cranial blood vasculature	73 - cranial blood vasculature
74	blood vessel internal elastic membrane	74 - blood vessel internal elastic membrane
75	connecting stalk blood islands	75 - connecting stalk blood islands
76	yolk sac blood island	76 - yolk sac blood island
77	umbilical cord blood	77 - umbilical cord blood
78	blood feather	78 - blood feather
79	blood vessel layer of choroid	79 - blood vessel layer of choroid
80	renal venous blood vessel	80 - renal venous blood vessel
81	capillary blood	81 - capillary blood
82	venous blood	82 - venous blood
83	arterial blood	83 - arterial blood
84	liver blood vessel	84 - liver blood vessel
85	blood vessel external elastic membrane	85 - blood vessel external elastic membrane
86	cerebral blood vessel	86 - cerebral blood vessel
87	endometrial blood vessel	87 - endometrial blood vessel
88	auricular blood vessel	88 - auricular blood vessel
89	placenta blood vessel	89 - placenta blood vessel
90	blood sinus of vibrissa	90 - blood sinus of vibrissa
91	penis blood vessel	91 - penis blood vessel
92	wall of blood vessel	92 - wall of blood vessel
93	rostral blood island	93 - rostral blood island
94	axial blood vessel	94 - axial blood vessel
95	caudal fin blood vessel	95 - caudal fin blood vessel
96	None	96 - None

## Sheet: Diagnosis Type
ID	DiagnosisType	ID_DiagnosisType
1	Hystological	1 - Hystological
2	Radiological	2 - Radiological
3	Molecular	3 - Molecular
4	Clinical	4 - Clinical
5	Biochemical	5 - Biochemical
6	Autoptic	6 - Autoptic
7	Echographic	7 - Echographic
8	Electrophysiological	8 - Electrophysiological
9	Enzymatic	9 - Enzymatic
10	Not Specified	10 - Not Specified
11	Cytogenetics	11 - Cytogenetics
12	Neuroradiological	12 - Neuroradiological

## Sheet: Genomic Data Type
ID	GenomicDataType	ID_GenomicData
1	None	1 - None
2	Whole Genome	2 - Whole Genome
3	Exome	3 - Exome
4	Transcriptome	4 - Transcriptome
5	Whole Genome and Transcriptome	5 - Whole Genome and Transcriptome
6	Exome and Transcriptome	6 - Exome and Transcriptome
