# Supplementary material for: MINDDS-connect: a federated data platform integrating biobanks for meta cohort building and analysis
Source: Eur J Hum Genet. 2025 Aug 20;33(11):1539–46. doi: 10.1038/s41431-025-01927-5 (PMC12583608; doi:10.1038/s41431-025-01927-5)
Supplement: Supplementary file 2 [file 41431_2025_1927_MOESM2_ESM.csv]

CatalogIndividualID	LocalIndividualID	SampleID_Catalog	LocalSampleID	Gender	Age Of Sampling	Material Type	Anatomical Site	Diagnosis Type	OMIM	Genomic Data	HPO	Accessibility
	P0		Sample1	Female	3	35	3	10	OMIM:618134	2	HP:0008559 HP:0012046	Public
	P0M		Sample1	Female	31	35	3	10	OMIM:618117	2		Public
