# Supplementary material for: MINDDS-connect: a federated data platform integrating biobanks for meta cohort building and analysis
Source: Eur J Hum Genet. 2025 Aug 20;33(11):1539–46. doi: 10.1038/s41431-025-01927-5 (PMC12583608; doi:10.1038/s41431-025-01927-5)
Supplement: Supplementary file 4 [file 41431_2025_1927_MOESM4_ESM.xlsx]

## Sheet: UpSet Phenotype Overlap
Phenotype Combination 22q11.2 cohort	Unique count	Total count
Anxiety (HP:0000739)	46 (Del=27,Del=19)	85
Psychosis (HP:0000709)	18 (Dep=17,Dup=1)	38
Autism (HP:0000717)	52 (Del=37,Dup=15)	100
Anxiety + Psychosis	3 (Del=2,Dup=1)
Anxiety + Autism	31 (Del=20,Dup=11)
Autism + Psychosis	12 (All Del)
Anxiety + Psychosis + Autism	5 (All Del)
